# Supplementary material for: Establishment of an ovarian cancer exhausted CD8+T cells-related genes model by integrated analysis of scRNA-seq and bulk RNA-seq
Source: Eur J Med Res. 2024 Jul 5;29:358. doi: 10.1186/s40001-024-01948-8 (PMC11225302; doi:10.1186/s40001-024-01948-8)
Supplement: Supplementary file 2 — Additional file 2: Table S7. The detailed risk genes expression, risk score, and risk group in all models. [file 40001_2024_1948_MOESM2_ESM.xlsx]

## Sheet: 2 immune cell-related mRNAs
id	futime	fustat	CXCL13	IL26	riskScore	Risk
TCGA-25-1633	5.18082	1	24.2877	0	1.14124	low
TCGA-23-1122	3.25753	1	2.2265	0	1.14124	low
TCGA-57-1586	1.86027	0	10.2055	0	1.14124	low
TCGA-10-0933	1.22192	1	1.4365	0	1.14124	low
TCGA-61-2003	0.334247	0	11.7101	0.0465	0.97056	low
TCGA-29-1710	2.60548	1	17.4128	0	1.14124	low
TCGA-36-1577	2.14521	0	0.171	0	1.14124	low
TCGA-04-1338	3.88493	0	31.7052	0.0692	0.896763	low
TCGA-61-2092	4.30959	0	0.1614	0	1.14124	low
TCGA-25-1315	4.33699	1	0.157	0	1.14124	low
TCGA-13-0888	5.86575	0	0.1335	0	1.14124	low
TCGA-24-2290	3.01918	1	1.9178	0	1.14124	low
TCGA-59-2363	0.452055	0	4.1611	0	1.14124	low
TCGA-04-1514	4.71233	1	0.9791	0.0469	0.969209	low
TCGA-04-1530	9.92329	1	36.64	0.2199	0.530482	low
TCGA-04-1331	3.66027	1	4.3433	0	1.14124	low
TCGA-25-1627	1.07945	1	1.0303	0	1.14124	low
TCGA-09-1666	4.8	0	17.8675	0.0939	0.822824	low
TCGA-61-2098	5.46027	0	0.3309	0	1.14124	low
TCGA-24-1849	0.482192	0	15.687	0.0873	0.841962	low
TCGA-24-0982	1.86027	1	4.2122	0	1.14124	low
TCGA-13-0890	5.66575	0	7.7216	0.0864	0.844606	low
TCGA-24-1550	3.42192	1	10.6598	0.1854	0.598231	low
TCGA-61-1724	1.74521	1	5.0485	0.0471	0.968534	low
TCGA-61-2095	5.13699	1	0.3406	0	1.14124	low
TCGA-24-1563	3.97534	1	4.0835	0.3499	0.337274	low
TCGA-20-0991	2.18356	0	89.6308	0.1679	0.635837	low
TCGA-24-1428	1.44932	0	3.8949	0.0366	1.00462	low
TCGA-13-1507	0.39726	0	35.0864	0.0433	0.981441	low
TCGA-29-1766	3.28493	1	14.0058	0.0734	0.883737	low
TCGA-20-1683	2.11507	0	5.8167	0.0703	0.893333	low
TCGA-04-1542	7.01644	1	0.0954	0	1.14124	low
TCGA-13-0799	0.649315	0	5.7795	0	1.14124	low
TCGA-13-0766	1.78356	0	1.0783	0	1.14124	low
TCGA-24-2254	4.75616	1	3.4125	0	1.14124	low
TCGA-24-1850	0.460274	0	28.09	0	1.14124	low
TCGA-25-1321	2.83014	1	0.9398	0	1.14124	low
TCGA-24-1551	4.32603	1	5.1508	0.0512	0.954798	low
TCGA-61-2009	3.32055	0	29.6431	0.0496	0.960135	low
TCGA-61-2000	1.20822	0	6.0222	0.0476	0.966848	low
TCGA-20-1686	0.243836	0	3.1619	0	1.14124	low
TCGA-04-1536	2.42466	1	0.5787	0.0486	0.963486	low
TCGA-10-0927	6.82192	1	0.136	0	1.14124	low
TCGA-09-2048	0.378082	1	1.622	0	1.14124	low
TCGA-24-1847	0.939726	0	52.7913	0.1356	0.711566	low
TCGA-57-1582	2.00274	1	4.9104	0.0488	0.962815	low
TCGA-25-1313	2.24658	1	2.1215	0	1.14124	low
TCGA-13-1485	1.72329	1	0.3362	0.0564	0.937657	low
TCGA-13-1495	4.10411	0	8.3325	0	1.14124	low
TCGA-24-1417	0.652055	0	29.3431	0	1.14124	low
TCGA-61-1728	2.32329	0	1.7142	0	1.14124	low
TCGA-13-0920	1.15068	0	16.692	0	1.14124	low
TCGA-13-0804	2.93973	1	1.6974	0	1.14124	low
TCGA-24-1558	1.6274	1	3.3875	0	1.14124	low
TCGA-61-2101	4.62466	1	1.4858	0	1.14124	low
TCGA-25-2393	3.16986	1	7.136	0.0443	0.978028	low
TCGA-23-1023	3.37808	0	0.4143	0.0397	0.993827	low
TCGA-24-2024	4.84658	1	14.3281	0	1.14124	low
TCGA-61-1900	0.482192	0	6.1248	0.0384	0.998338	low
TCGA-13-0919	1.2411	0	13.5079	0.0174	1.07411	low
TCGA-24-2281	3.71781	0	38.8305	0.1384	0.704659	low
TCGA-13-1488	5.90137	1	52.9923	0.0913	0.830311	low
TCGA-23-1109	4.27945	1	10.9741	0	1.14124	low
TCGA-61-2002	1.49863	0	41.7962	0.38	0.303698	low
TCGA-24-1469	0.758904	0	5.1215	0.1339	0.715793	low
TCGA-24-1419	0.654795	0	0.0279	0.0375	1.00147	low
TCGA-24-1413	0.526027	0	2.6904	0.0612	0.922108	low
TCGA-25-1634	2.98904	1	0.5875	0	1.14124	low
TCGA-25-1323	1.08219	1	0.4797	0	1.14124	low
TCGA-24-1436	0.712329	1	10.8885	0.0291	1.03121	low
TCGA-13-0897	4.78904	0	12.2649	0	1.14124	low
TCGA-13-0768	0.70411	0	168.654	0.1397	0.701475	low
TCGA-10-0926	2.1589	1	0.3606	0	1.14124	low
TCGA-24-1553	4.8411	1	52.1401	0	1.14124	low
TCGA-13-0725	1.03288	1	2.6208	0	1.14124	low
TCGA-23-2078	7.29041	0	40.4747	0.1479	0.68172	low
TCGA-59-2350	1.86027	1	1.9909	0.0504	0.957463	low
TCGA-13-0893	3.6137	1	3.2523	0.0445	0.977346	low
TCGA-23-1032	0.230137	1	0.5275	0	1.14124	low
TCGA-24-1842	0.693151	0	12.4884	0.041	0.989336	low
TCGA-25-1316	3.50411	1	5.7486	0	1.14124	low
TCGA-57-1583	0.947945	1	0.136	0	1.14124	low
TCGA-13-2060	0.717808	0	50.1558	0	1.14124	low
TCGA-31-1950	1.56438	0	43.1974	0	1.14124	low
TCGA-04-1361	2.70959	0	2.5136	0.0337	1.01482	low
TCGA-13-0924	0.506849	0	39.5526	0	1.14124	low
TCGA-24-1923	1.89041	1	0.6828	0.0655	0.908397	low
TCGA-61-1910	3.08767	0	0.7497	0	1.14124	low
TCGA-24-1103	4.50959	1	1.3583	0	1.14124	low
TCGA-25-1628	1.71781	1	12.6616	0.0872	0.842256	low
TCGA-25-1326	3.42192	1	4.0974	0	1.14124	low
TCGA-57-1584	1.76164	0	0.1883	0	1.14124	low
TCGA-30-1853	3.02192	1	0.0889	0	1.14124	low
TCGA-24-1556	5.88493	1	6.7535	0	1.14124	low
TCGA-20-1685	1.39178	0	6.6954	0.0309	1.02477	low
TCGA-24-1470	0.287671	0	42.2211	0.1202	0.750785	low
TCGA-23-1123	2.78904	1	58.6286	0.0335	1.01553	low
TCGA-29-1711	2.88493	0	17.8311	0	1.14124	low
TCGA-13-1510	0.213699	0	9.5313	0	1.14124	low
TCGA-09-2056	1.03836	0	8.3018	0.0669	0.903977	low
TCGA-23-1026	2.23562	0	5.3919	0.1097	0.778757	low
TCGA-13-0886	6.18904	0	16.7178	0.0435	0.980757	low
TCGA-10-0934	0.558904	1	0.0136	0	1.14124	low
TCGA-24-1423	0.520548	0	10.523	0	1.14124	low
TCGA-24-1424	0.50137	0	12.3897	0	1.14124	low
TCGA-24-2019	0.405479	0	12.7333	0	1.14124	low
TCGA-23-1113	2.6	1	0.6469	0	1.14124	low
TCGA-57-1585	0.145205	1	25.6015	0.0335	1.01553	low
TCGA-04-1655	3.78082	1	0	0	1.14124	low
TCGA-29-1690	3.96712	1	1.7748	0	1.14124	low
TCGA-13-0916	1.76438	0	23.5863	0.0672	0.903033	low
TCGA-04-1347	5.25753	0	1.3675	0.0459	0.972591	low
TCGA-24-1928	0.920548	1	37.0246	0	1.14124	low
TCGA-04-1337	0.167123	1	9.624	0	1.14124	low
TCGA-24-1924	2.51781	1	55.6067	0.1461	0.686008	low
TCGA-57-1993	2.09041	0	0.5983	0	1.14124	low
TCGA-25-1312	0.0849315	1	0.2325	0	1.14124	low
TCGA-29-1702	1.99452	1	0.4481	0	1.14124	low
TCGA-24-2036	5.33425	1	0.1681	0	1.14124	low
TCGA-23-1029	0.734247	0	2.0346	0	1.14124	low
TCGA-61-2088	0.39726	0	0.8628	0.0724	0.886821	low
TCGA-61-2104	6.40548	0	32.4116	0	1.14124	low
TCGA-13-0885	7.61644	0	11.5066	0.2748	0.438135	low
TCGA-61-1918	1.31233	1	0.7762	0	1.14124	low
TCGA-61-1743	3.6411	1	3.2178	0	1.14124	low
TCGA-24-1425	0.49589	0	3.6731	0	1.14124	low
TCGA-04-1364	2.80548	1	0.2101	0.094	0.822537	low
TCGA-31-1951	1.87397	0	11.214	0	1.14124	low
TCGA-13-0714	0.517808	1	4.5052	0	1.14124	low
TCGA-61-1998	0.460274	0	1.6089	0.0982	0.81059	low
TCGA-13-0765	2.38082	0	0.9219	0	1.14124	low
TCGA-30-1891	2.50411	1	1.7014	0	1.14124	low
TCGA-24-1565	0.854795	1	0.2032	0	1.14124	low
TCGA-09-1662	7.44384	1	12.6732	0.0341	1.01341	low
TCGA-24-1416	0.531507	0	0.0431	0	1.14124	low
TCGA-30-1892	4.06575	1	2.1347	0.2097	0.549672	low
TCGA-13-0913	2.49863	0	0.8264	0	1.14124	low
TCGA-31-1944	3.79726	0	1.8509	0.0592	0.928555	low
TCGA-09-0369	2.96438	1	0.1086	0	1.14124	low
TCGA-04-1651	3.01918	1	2.5106	0	1.14124	low
TCGA-24-2261	0.0657534	1	39.1787	0.033	1.0173	low
TCGA-10-0937	1.66575	1	4.931	0	1.14124	low
TCGA-29-1770	2.03014	0	0.8127	0	1.14124	low
TCGA-20-1684	1.59178	0	0.4481	0.0301	1.02763	low
TCGA-61-1733	2.64932	0	9.098	0	1.14124	low
TCGA-09-1669	2.54247	0	37.7071	0.0867	0.843724	low
TCGA-04-1348	4.06301	1	39.3571	0.0547	0.943227	low
TCGA-23-1024	1.28219	0	5.1197	0.0633	0.915386	low
TCGA-25-1625	2.30137	1	0.6379	0.1269	0.733463	low
TCGA-13-0760	0.961644	1	34.6014	0	1.14124	low
TCGA-23-2081	6.41644	1	1.3237	0	1.14124	low
TCGA-09-2045	2.92877	1	1.0138	0	1.14124	low
TCGA-13-1477	4.55342	1	1.0185	0	1.14124	low
TCGA-29-1769	1.91507	0	13.3328	0	1.14124	low
TCGA-25-1328	5.50411	1	3.0121	0	1.14124	low
TCGA-24-1930	6.7589	1	23.3495	0.104	0.794376	low
TCGA-13-0908	3.73699	0	8.8971	0.0733	0.884045	low
TCGA-29-1698	5.69315	0	8.8746	0	1.14124	low
TCGA-36-1575	0.712329	0	1.1727	0.0303	1.02691	low
TCGA-25-1877	2	1	11.4479	0.0648	0.910615	low
TCGA-23-1027	2.67397	1	9.5534	0	1.14124	low
TCGA-30-1714	3.1726	1	4.1319	0	1.14124	low
TCGA-25-1320	3.16438	1	5.8988	0.044	0.97905	low
TCGA-23-1119	10.8301	0	13.2761	0	1.14124	low
TCGA-24-1846	0.364384	0	9.7814	0	1.14124	low
TCGA-25-1870	1.24658	1	0.3364	0	1.14124	low
TCGA-24-1562	3.79178	1	1.6242	0.0765	0.874245	low
TCGA-13-1404	0.550685	0	5.3841	0.0528	0.949491	low
TCGA-23-2084	4.15342	1	1.7683	0	1.14124	low
TCGA-23-1022	4.13973	1	0.2028	0.0907	0.832048	low
TCGA-09-1667	5.15616	0	39.0709	0.1065	0.787487	low
TCGA-24-2023	3.73699	1	2.1525	0	1.14124	low
TCGA-59-2354	2.86575	1	13.1976	0	1.14124	low
TCGA-13-A5FT	4.56438	0	3.4995	0.0416	0.98727	low
TCGA-24-1544	2.24658	1	0.8806	0	1.14124	low
TCGA-25-1632	4.92877	1	1.3378	0	1.14124	low
TCGA-25-1635	4.33699	1	1.2878	0.0934	0.824259	low
TCGA-29-1703	4.9726	1	2.5866	0	1.14124	low
TCGA-61-2008	2.55342	0	7.654	0.0524	0.950815	low
TCGA-24-1567	1.43562	1	2.6047	0.0538	0.946189	low
TCGA-09-1661	3.20274	1	1.3636	0	1.14124	low
TCGA-23-1809	0.0438356	0	3.7038	0	1.14124	low
TCGA-09-0366	4.8137	1	0.4222	0.0493	0.961139	low
TCGA-29-1699	3.03014	1	20.9621	0.0746	0.880051	low
TCGA-23-1114	5.72329	1	1.7286	0	1.14124	low
TCGA-24-1431	1.59726	1	0.6692	0	1.14124	low
TCGA-24-2262	0.030137	1	8.8598	0.1596	0.654491	low
TCGA-25-2409	2.24932	1	1.7311	0	1.14124	low
TCGA-OY-A56P	3.30685	0	0.1341	0.045	0.975645	low
TCGA-13-0887	5.55616	1	1.3399	0	1.14124	low
TCGA-13-1409	0.569863	0	0.0982	0	1.14124	low
TCGA-13-0883	5.74521	1	2.1975	0.067	0.903663	low
TCGA-13-1509	0.347945	0	5.3973	0.4074	0.276049	low
TCGA-13-0724	0.227397	1	1.6173	0	1.14124	low
TCGA-61-1725	2.61918	0	5.5102	0	1.14124	low
TCGA-24-1616	3.1863	1	0.1043	0	1.14124	low
TCGA-36-1581	2.05753	0	164.553	0.3156	0.380083	low
TCGA-13-1405	0.613699	0	9.5484	0.0758	0.876379	low
TCGA-25-1319	5.41644	1	1.2804	0	1.14124	low
TCGA-30-1855	0.205479	1	30.5147	0.0616	0.920824	low
TCGA-13-0923	0.534247	0	15.7834	0	1.14124	low
TCGA-29-1778	1.24384	0	4.1297	0.0367	1.00427	low
TCGA-24-1548	1.35068	1	5.5299	0	1.14124	low
TCGA-13-1512	0.257534	0	37.7339	0	1.14124	low
TCGA-09-0364	2.43014	1	0.0449	0	1.14124	low
TCGA-13-0911	2.30959	0	5.1369	0.2155	0.538676	low
TCGA-29-1691	4.0274	1	7.5574	0	1.14124	low
TCGA-09-2053	3.31233	0	28.9329	0.0399	0.993135	low
TCGA-13-0727	1.26575	1	0.2466	0	1.14124	low
TCGA-20-1687	0.221918	0	6.8689	0	1.14124	low
TCGA-23-1110	4.54247	0	0.1178	0	1.14124	low
TCGA-23-1030	2.4274	0	4.2492	0	1.14124	low
TCGA-31-1946	2.51507	0	10.1471	0	1.14124	low
TCGA-36-1569	2.42466	0	28.5909	0.0744	0.880664	low
TCGA-09-2054	1.74521	1	10.4154	0	1.14124	low
TCGA-24-1564	2.15616	1	26.198	0	1.14124	low
TCGA-30-1861	2.89863	1	1.8782	0	1.14124	low
TCGA-24-1426	0.446575	0	0.0666	0.0596	0.927262	low
TCGA-24-2035	2.34795	1	23.6339	0	1.14124	low
TCGA-04-1362	3.69315	1	0.3587	0.0401	0.992443	low
TCGA-24-1552	3.44932	1	0.5842	0	1.14124	low
TCGA-09-0367	1.49863	1	1.5883	0	1.14124	low
TCGA-61-1995	0.167123	0	1.3845	0.7677	0.0786787	low
TCGA-24-2267	3.96164	1	48.2901	0	1.14124	low
TCGA-23-1028	4.11781	0	2.3631	0.104	0.794376	low
TCGA-09-1670	1.49863	0	1.2242	0	1.14124	low
TCGA-13-0762	2.68767	0	1.1625	0.0624	0.918261	low
TCGA-29-1783	0.60274	0	8.4638	0	1.14124	low
TCGA-OY-A56Q	1.57808	0	0.2903	0	1.14124	low
TCGA-04-1332	3.41644	1	1.1407	0	1.14124	low
TCGA-24-1843	0.290411	0	4.6758	0.0558	0.939619	low
TCGA-23-1120	0.356164	0	25.0469	0.0361	1.00637	low
TCGA-25-1318	2.91507	1	2.5984	0	1.14124	low
TCGA-24-1434	1.55616	1	17.0228	0	1.14124	low
TCGA-61-2097	5.05205	0	1.875	0	1.14124	low
TCGA-25-1324	2.83562	1	13.6338	0.0294	1.03014	low
TCGA-25-1871	2.08219	1	0.05	0	1.14124	low
TCGA-24-1467	8.83288	1	8.2103	0.068	0.90052	low
TCGA-24-1844	0.309589	0	0.0315	0	1.14124	low
TCGA-25-1314	2.75068	1	7.6376	0	1.14124	low
TCGA-13-0720	3.71233	1	1.9528	0	1.14124	low
TCGA-09-2051	5.25753	0	8.4827	0	1.14124	low
TCGA-20-0987	1.92055	1	31.6876	0.0842	0.851105	low
TCGA-25-1630	3.18356	1	1.0219	0	1.14124	low
TCGA-61-1738	2.98356	1	5.9199	0	1.14124	low
TCGA-61-1737	3.73699	0	78.0879	0.0375	1.00147	low
TCGA-29-1781	0.69863	0	42.7288	0.1355	0.711814	low
TCGA-24-1435	3.6274	1	2.5591	0	1.14124	low
TCGA-30-1718	4.32603	1	8.2666	0	1.14124	low
TCGA-29-1784	0.446575	0	52.0773	0	1.14124	low
TCGA-13-0800	0.676712	0	0.3221	0.0541	0.9452	low
TCGA-24-2280	5.87123	0	5.1737	0.106	0.78886	low
TCGA-61-2016	0.0986301	1	1.4981	0.06	0.925971	low
TCGA-13-0797	0.726027	0	3.0622	0.1285	0.729386	low
TCGA-04-1648	2.3863	1	1.1535	0	1.14124	low
TCGA-25-2396	0.252055	1	8.1351	0	1.14124	low
TCGA-30-1866	3.05205	1	31.6144	0	1.14124	low
TCGA-24-1845	0.317808	0	5.2659	0	1.14124	low
TCGA-09-1665	3.46849	1	17.781	0	1.14124	low
TCGA-13-1481	7.25479	1	8.96	0.027	1.03879	low
TCGA-25-2404	2.41918	1	7.9995	0	1.14124	low
TCGA-25-2392	0.0849315	1	1.3968	0.0765	0.874245	low
TCGA-13-0906	3.74521	0	18.3091	0.0635	0.914749	low
TCGA-13-1505	0.350685	0	10.3117	0	1.14124	low
TCGA-61-1907	2.60822	0	39.7044	0.1064	0.787761	low
TCGA-25-2400	3.50137	1	1.6152	0	1.14124	low
TCGA-24-2020	12.6685	1	1.0246	0	1.14124	low
TCGA-24-1474	1.85205	1	0.6189	0.0977	0.812003	low
TCGA-13-0891	5.75068	0	0.9784	0	1.14124	low
TCGA-13-0884	8.93151	1	3.1134	0	1.14124	low
TCGA-29-2414	7.18082	1	3.0164	0	1.14124	low
TCGA-24-1105	3.95068	1	8.9946	0.0304	1.02655	low
TCGA-24-0975	1.81644	1	1.5994	0	1.14124	low
TCGA-24-1422	0.0630137	1	4.4772	0.13	0.725585	low
TCGA-23-2077	9.65753	0	11.6374	0	1.14124	low
TCGA-36-1571	1.90411	1	0.6189	0	1.14124	low
TCGA-25-1329	1.25205	1	2.4182	0	1.14124	low
TCGA-13-0899	4.67945	0	16.7014	0.0185	1.07001	low
TCGA-25-1631	0.0246575	1	0.1612	0.0433	0.981441	low
TCGA-13-0801	0.690411	0	12.9413	0.0632	0.915705	low
TCGA-09-1674	0.712329	0	0.0781	0	1.14124	low
TCGA-24-1546	5.35616	1	1.9172	0.0436	0.980416	low
TCGA-09-2044	0.509589	0	19.7742	0	1.14124	low
TCGA-29-1763	5.56712	0	0.7569	0	1.14124	low
TCGA-25-1623	1.54795	1	49.4241	0.0791	0.866362	low
TCGA-25-2398	3.75068	1	31.1684	0	1.14124	low
TCGA-25-2401	0.246575	1	14.102	0.1271	0.732953	low
TCGA-29-1696	2.8274	1	3.3995	0	1.14124	low
TCGA-10-0928	1.54247	1	0.1428	0.1278	0.731167	low
TCGA-25-2397	1	1	0.7586	0	1.14124	low
TCGA-59-2351	9.67671	0	4.2225	0.0865	0.844312	low
TCGA-10-0931	2.73973	1	1.4131	0	1.14124	low

## Sheet: 3 autophagy-related lncRNAs
id	futime	fustat	AC136601.1	LINC02273	AC011445.1	riskScore	Risk
TCGA-25-1633	5.18082	1	0	0.6375	2.543	0.676012	low
TCGA-23-1122	3.25753	1	0.2453	0.0942	7.5558	1.22774	high
TCGA-57-1586	1.86027	0	0	0.0667	2.5074	1.02371	low
TCGA-10-0933	1.22192	1	0	0.0193	25.7045	1.05961	high
TCGA-61-2003	0.334247	0	0	0.6629	3.4389	0.663643	low
TCGA-29-1710	2.60548	1	0.3032	0.7075	1.4006	0.824406	low
TCGA-36-1577	2.14521	0	0	0.2068	6.1278	0.924578	low
TCGA-04-1338	3.88493	0	0	0.2041	0.8529	0.926395	low
TCGA-61-2092	4.30959	0	0	0.0532	3.004	1.03381	high
TCGA-25-1315	4.33699	1	0	0.0173	5.4116	1.06115	high
TCGA-13-0888	5.86575	0	0	0	7.7285	1.07458	high
TCGA-24-2290	3.01918	1	0.0877	0	1.35	1.15494	high
TCGA-59-2363	0.452055	0	0.263	0.1615	9.4485	1.18625	high
TCGA-04-1514	4.71233	1	0	0.0461	6.6529	1.03916	high
TCGA-04-1530	9.92329	1	0	0.036	6.3235	1.04682	high
TCGA-04-1331	3.66027	1	0.2828	0.2171	12.7921	1.15796	high
TCGA-25-1627	1.07945	1	0.1527	0.0469	6.1716	1.17752	high
TCGA-09-1666	4.8	0	0	0.1845	4.0491	0.93969	low
TCGA-61-2098	5.46027	0	0.4266	0	24.9079	1.52616	high
TCGA-24-1849	0.482192	0	0.2328	1.2722	5.5559	0.516059	low
TCGA-24-0982	1.86027	1	0.3732	0.2292	15.8047	1.2364	high
TCGA-13-0890	5.66575	0	0	0.3113	18.0966	0.856937	low
TCGA-24-1550	3.42192	1	0.0593	0.1093	4.5686	1.04209	high
TCGA-61-1724	1.74521	1	0	0.0463	10.1499	1.03901	high
TCGA-61-2095	5.13699	1	0.1126	0.1729	1.7339	1.03959	high
TCGA-24-1563	3.97534	1	0.0933	0.1146	2.156	1.06752	high
TCGA-20-0991	2.18356	0	0.1791	0.6051	5.5174	0.801955	low
TCGA-24-1428	1.44932	0	0.0293	0.1348	12.166	0.998025	low
TCGA-13-1507	0.39726	0	0	0.1277	12.5372	0.979306	low
TCGA-29-1766	3.28493	1	0	0.1444	10.4085	0.967488	low
TCGA-20-1683	2.11507	0	0.1126	0.2939	6.0684	0.952046	low
TCGA-04-1542	7.01644	1	0	0.0629	1.5784	1.02655	high
TCGA-13-0799	0.649315	0	0.1761	0.0676	11.5278	1.18247	high
TCGA-13-0766	1.78356	0	0	0	8.1081	1.07458	high
TCGA-24-2254	4.75616	1	0	0	2.9713	1.07458	high
TCGA-24-1850	0.460274	0	0	0.0435	3.818	1.04113	high
TCGA-25-1321	2.83014	1	0.0531	0.0979	1.4321	1.04542	high
TCGA-24-1551	4.32603	1	0	0.1007	8.5212	0.998719	low
TCGA-61-2009	3.32055	0	0	0.2195	2.4459	0.91608	low
TCGA-61-2000	1.20822	0	0	0.0234	2.0512	1.05645	high
TCGA-20-1686	0.243836	0	0	0.0639	4.0031	1.0258	high
TCGA-04-1536	2.42466	1	0.0777	0.0477	7.7785	1.10644	high
TCGA-10-0927	6.82192	1	0	0	7.8769	1.07458	high
TCGA-09-2048	0.378082	1	0	0	33.4188	1.07458	high
TCGA-24-1847	0.939726	0	0	0.3998	3.8989	0.803537	low
TCGA-57-1582	2.00274	1	0	0.408	1.5043	0.798761	low
TCGA-25-1313	2.24658	1	0	0.0861	10.5288	1.00938	low
TCGA-13-1485	1.72329	1	0.1806	0.1386	2.0854	1.12714	high
TCGA-13-1495	4.10411	0	0.0646	0.0595	8.4599	1.08524	high
TCGA-24-1417	0.652055	0	0.3279	0.7301	3.1563	0.827612	low
TCGA-61-1728	2.32329	0	0	0.0775	5.6329	1.01571	low
TCGA-13-0920	1.15068	0	0	0.0362	81.2982	1.04667	high
TCGA-13-0804	2.93973	1	0	0.0679	6.382	1.02282	low
TCGA-24-1558	1.6274	1	0.195	0.0998	20.2644	1.1732	high
TCGA-61-2101	4.62466	1	0.0515	0.1107	2.7752	1.03438	high
TCGA-25-2393	3.16986	1	0.2839	0.0436	1.0931	1.31482	high
TCGA-23-1023	3.37808	0	0	0.1171	3.4267	0.986882	low
TCGA-24-2024	4.84658	1	0.1117	0.0515	6.8831	1.13468	high
TCGA-61-1900	0.482192	0	0	0	3.3144	1.07458	high
TCGA-13-0919	1.2411	0	0.0837	0.1371	5.3718	1.04194	high
TCGA-24-2281	3.71781	0	0.0738	0.2267	10.8012	0.968318	low
TCGA-13-1488	5.90137	1	0	0.3364	10.9654	0.841441	low
TCGA-23-1109	4.27945	1	0	0.0752	9.1088	1.01741	low
TCGA-61-2002	1.49863	0	0	0.3566	2.1288	0.829174	low
TCGA-24-1469	0.758904	0	0	0.0219	35.7611	1.05761	high
TCGA-24-1419	0.654795	0	0	0	7.3863	1.07458	high
TCGA-24-1413	0.526027	0	0	0.0602	3.3947	1.02856	high
TCGA-25-1634	2.98904	1	0.0743	0.0228	2.0011	1.12351	high
TCGA-25-1323	1.08219	1	0.2209	0.0678	12.1874	1.22667	high
TCGA-24-1436	0.712329	1	0	0.0571	1.2534	1.03088	high
TCGA-13-0897	4.78904	0	0	0.1871	3.8117	0.937915	low
TCGA-13-0768	0.70411	0	0.0745	0.8012	6.8877	0.638081	low
TCGA-10-0926	2.1589	1	0	0.0357	1.4916	1.04705	high
TCGA-24-1553	4.8411	1	0	0.6451	4.8091	0.672287	low
TCGA-13-0725	1.03288	1	0	0.2161	21.6781	0.918348	low
TCGA-23-2078	7.29041	0	0.0592	1.636	4.3302	0.343425	low
TCGA-59-2350	1.86027	1	0.2421	0.0248	5.9037	1.28788	high
TCGA-13-0893	3.6137	1	0	0.1971	4.3921	0.931121	low
TCGA-23-1032	0.230137	1	0	0.0109	23.3157	1.0661	high
TCGA-24-1842	0.693151	0	0	0.3425	4.0411	0.837718	low
TCGA-25-1316	3.50411	1	1.8425	0.0419	1.5763	4.74308	high
TCGA-57-1583	0.947945	1	0.0584	0.0538	1.5747	1.0842	high
TCGA-13-2060	0.717808	0	0	0.2961	14.386	0.866459	low
TCGA-31-1950	1.56438	0	0	0.0383	2.4013	1.04507	high
TCGA-04-1361	2.70959	0	0	0.1327	11.8512	0.975753	low
TCGA-13-0924	0.506849	0	0.1025	0.6295	5.9198	0.739756	low
TCGA-24-1923	1.89041	1	0	0	3.6308	1.07458	high
TCGA-61-1910	3.08767	0	0	0	3.4453	1.07458	high
TCGA-24-1103	4.50959	1	0	0.0707	10.0529	1.02074	low
TCGA-25-1628	1.71781	1	0.0698	0.5355	1.6113	0.771062	low
TCGA-25-1326	3.42192	1	0	0.0239	2.6994	1.05607	high
TCGA-57-1584	1.76164	0	0	0.1242	1.2462	0.981801	low
TCGA-30-1853	3.02192	1	0	0	5.1474	1.07458	high
TCGA-24-1556	5.88493	1	0	0.2654	4.2028	0.886015	low
TCGA-20-1685	1.39178	0	0.0989	0.334	3.9967	0.914332	low
TCGA-24-1470	0.287671	0	0.0642	1.0047	0.9879	0.545688	low
TCGA-23-1123	2.78904	1	0.0536	0.4936	3.3004	0.784391	low
TCGA-29-1711	2.88493	0	0	0.1029	11.1802	0.997123	low
TCGA-13-1510	0.213699	0	0	0.1471	7.8379	0.965591	low
TCGA-09-2056	1.03836	0	0	0.0164	2.0622	1.06184	high
TCGA-23-1026	2.23562	0	0	0.0808	2.3652	1.01327	low
TCGA-13-0886	6.18904	0	0.1392	0.2779	3.7519	0.984487	low
TCGA-10-0934	0.558904	1	0	0	1.8052	1.07458	high
TCGA-24-1423	0.520548	0	0.1106	0.0509	14.8974	1.13414	high
TCGA-24-1424	0.50137	0	0	0.1999	31.0709	0.929228	low
TCGA-24-2019	0.405479	0	0	0.146	3.827	0.966363	low
TCGA-23-1113	2.6	1	0	0	4.0131	1.07458	high
TCGA-57-1585	0.145205	1	0.0536	0.3951	8.4624	0.842623	low
TCGA-04-1655	3.78082	1	0	0	0.8208	1.07458	high
TCGA-29-1690	3.96712	1	0	0.0794	1.7417	1.01431	low
TCGA-13-0916	1.76438	0	0	0.2203	14.912	0.915548	low
TCGA-04-1347	5.25753	0	0	0.0451	6.7871	1.03992	high
TCGA-24-1928	0.920548	1	0.0636	0.1172	2.4481	1.0398	high
TCGA-04-1337	0.167123	1	0.484	0.2702	4.7425	1.31458	high
TCGA-24-1924	2.51781	1	0	0.1077	13.5018	0.99365	low
TCGA-57-1993	2.09041	0	0.3214	0.0658	1.2373	1.33429	high
TCGA-25-1312	0.0849315	1	0	0.0511	5.7702	1.03539	high
TCGA-29-1702	1.99452	1	0	0.0443	4.4475	1.04052	high
TCGA-24-2036	5.33425	1	0.0722	0.0444	5.8394	1.10409	high
TCGA-23-1029	0.734247	0	0	0.044	1.3795	1.04075	high
TCGA-61-2088	0.39726	0	0	0.1423	3.5684	0.968966	low
TCGA-61-2104	6.40548	0	0	0.3201	4.5486	0.851472	low
TCGA-13-0885	7.61644	0	0	0.1891	6.7743	0.936552	low
TCGA-61-1918	1.31233	1	0.0981	0.2711	1.8883	0.956485	low
TCGA-61-1743	3.6411	1	0	0.1454	2.7346	0.966785	low
TCGA-24-1425	0.49589	0	0.1578	0.2666	2.1268	1.00791	low
TCGA-04-1364	2.80548	1	0	0	26.6434	1.07458	high
TCGA-31-1951	1.87397	0	0	0.2483	8.093	0.897099	low
TCGA-13-0714	0.517808	1	0.9132	0.4487	4.9219	1.6433	high
TCGA-61-1998	0.460274	0	0.1571	0.3377	4.8395	0.956581	low
TCGA-13-0765	2.38082	0	0.0809	0.1986	5.447	0.994091	low
TCGA-30-1891	2.50411	1	0	0.2494	1.5637	0.896382	low
TCGA-24-1565	0.854795	1	0.0546	0.2178	0.6302	0.959336	low
TCGA-09-1662	7.44384	1	0.1091	0.2848	2.9411	0.955611	low
TCGA-24-1416	0.531507	0	0	0	1.4268	1.07458	high
TCGA-30-1892	4.06575	1	0	0.1031	9.9057	0.996978	low
TCGA-13-0913	2.49863	0	0	0.0248	11.497	1.05538	high
TCGA-31-1944	3.79726	0	0.2841	0.3198	5.1034	1.0758	high
TCGA-09-0369	2.96438	1	0	0.0358	8.5316	1.04697	high
TCGA-04-1651	3.01918	1	0	0.0269	5.5716	1.05377	high
TCGA-24-2261	0.0657534	1	0.2642	0.3245	26.4467	1.05473	high
TCGA-10-0937	1.66575	1	0	0.3213	5.0355	0.850729	low
TCGA-29-1770	2.03014	0	0.0602	0.074	15.2997	1.06998	high
TCGA-20-1684	1.59178	0	0	0	4.0775	1.07458	high
TCGA-61-1733	2.64932	0	0	0	1.1013	1.07458	high
TCGA-09-1669	2.54247	0	0	0.4477	5.0781	0.776036	low
TCGA-04-1348	4.06301	1	0.3502	0.3494	9.9417	1.11172	high
TCGA-23-1024	1.28219	0	0	0.0623	12.0995	1.02699	high
TCGA-25-1625	2.30137	1	0.0508	0.1559	0.7817	1.00036	low
TCGA-13-0760	0.961644	1	0	0.0741	14.2873	1.01822	low
TCGA-23-2081	6.41644	1	0	0.0416	3.8236	1.04257	high
TCGA-09-2045	2.92877	1	0	0.0892	5.5905	1.0071	low
TCGA-13-1477	4.55342	1	0	0.0395	17.0972	1.04416	high
TCGA-29-1769	1.91507	0	0	0.1452	6.7628	0.966926	low
TCGA-25-1328	5.50411	1	0	0.1104	3.6911	0.991701	low
TCGA-24-1930	6.7589	1	0.0555	0.1534	1.9229	1.00606	low
TCGA-13-0908	3.73699	0	0.0586	0.2161	2.2575	0.963687	low
TCGA-29-1698	5.69315	0	0.1118	0.206	1.7222	1.0142	low
TCGA-36-1575	0.712329	0	0.1938	0.0744	7.4617	1.19389	high
TCGA-25-1877	2	1	0.3114	0.0956	0.3995	1.295	high
TCGA-23-1027	2.67397	1	0	0.0102	2.8131	1.06664	high
TCGA-30-1714	3.1726	1	0	0.0359	6.7455	1.0469	high
TCGA-25-1320	3.16438	1	0.0704	0.3243	6.2347	0.899472	low
TCGA-23-1119	10.8301	0	0	0.3174	8.7534	0.853145	low
TCGA-24-1846	0.364384	0	0	0.0564	1.8871	1.03141	high
TCGA-25-1870	1.24658	1	0	0.1233	0.6183	0.982444	low
TCGA-24-1562	3.79178	1	0.1224	0.376	0.4714	0.90414	low
TCGA-13-1404	0.550685	0	0.0844	0.1296	5.2013	1.04824	high
TCGA-23-2084	4.15342	1	0.0543	0.05	1.4627	1.08354	high
TCGA-23-1022	4.13973	1	0	0	5.8705	1.07458	high
TCGA-09-1667	5.15616	0	0	0.157	0.6562	0.958666	low
TCGA-24-2023	3.73699	1	0	0.1274	8.6743	0.97952	low
TCGA-59-2354	2.86575	1	0.0507	0.4829	6.6398	0.788634	low
TCGA-13-A5FT	4.56438	0	0	0.1635	13.5769	0.954146	low
TCGA-24-1544	2.24658	1	0	0	24.6538	1.07458	high
TCGA-25-1632	4.92877	1	0.0821	0	4.7425	1.14964	high
TCGA-25-1635	4.33699	1	0	0.3904	25.3361	0.809047	low
TCGA-29-1703	4.9726	1	0	0.0247	3.7209	1.05545	high
TCGA-61-2008	2.55342	0	0	0.1031	7.7524	0.996978	low
TCGA-24-1567	1.43562	1	0	0.0264	44.085	1.05415	high
TCGA-09-1661	3.20274	1	0	0.1285	2.2558	0.978737	low
TCGA-23-1809	0.0438356	0	0.2076	0.085	3.9961	1.19824	high
TCGA-09-0366	4.8137	1	0.0394	0.0969	3.9482	1.03446	high
TCGA-29-1699	3.03014	1	0.1792	0.2293	8.2787	1.054	high
TCGA-23-1114	5.72329	1	0.063	0.0387	3.8775	1.10032	high
TCGA-24-1431	1.59726	1	0	0.1394	3.7876	0.971011	low
TCGA-24-2262	0.030137	1	2.2997	0.4315	7.8696	5.20401	high
TCGA-25-2409	2.24932	1	0.0641	0.0394	4.1971	1.10076	high
TCGA-OY-A56P	3.30685	0	0	0.0221	1.1093	1.05745	high
TCGA-13-0887	5.55616	1	0	0	6.1811	1.07458	high
TCGA-13-1409	0.569863	0	0.2109	0.0216	10.5565	1.25818	high
TCGA-13-0883	5.74521	1	0	0.2636	2.0656	0.887175	low
TCGA-13-1509	0.347945	0	0	0.286	15.2403	0.872845	low
TCGA-13-0724	0.227397	1	0.1022	0.3766	10.2299	0.888857	low
TCGA-61-1725	2.61918	0	0	0.0293	4.0433	1.05193	high
TCGA-24-1616	3.1863	1	0	0.0172	1.2936	1.06123	high
TCGA-36-1581	2.05753	0	0.0631	0.3683	1.4584	0.86594	low
TCGA-13-1405	0.613699	0	0.0607	0.5405	7.7112	0.762536	low
TCGA-25-1319	5.41644	1	0	0.2112	2.0593	0.921625	low
TCGA-30-1855	0.205479	1	0.0493	0.2725	3.416	0.917925	low
TCGA-13-0923	0.534247	0	0.1771	0.1631	7.8401	1.10406	high
TCGA-29-1778	1.24384	0	0	0.5774	6.7867	0.706204	low
TCGA-24-1548	1.35068	1	0	0.1226	4.0361	0.982944	low
TCGA-13-1512	0.257534	0	0	0.364	3.0421	0.824725	low
TCGA-09-0364	2.43014	1	0	0.0592	1.1139	1.02931	high
TCGA-13-0911	2.30959	0	0	0.1589	9.6268	0.957343	low
TCGA-29-1691	4.0274	1	0	0.2285	15.1072	0.910106	low
TCGA-09-2053	3.31233	0	0	0.4708	5.4112	0.763112	low
TCGA-13-0727	1.26575	1	0.4416	0	9.5209	1.5451	high
TCGA-20-1687	0.221918	0	0	0.1218	0.3055	0.983516	low
TCGA-23-1110	4.54247	0	0.5064	0.0777	26.316	1.54016	high
TCGA-23-1030	2.4274	0	0	0.2778	1.8999	0.878064	low
TCGA-31-1946	2.51507	0	0	0.4136	1.2963	0.795515	low
TCGA-36-1569	2.42466	0	0	1.0601	6.4165	0.497191	low
TCGA-09-2054	1.74521	1	0.1721	0.1586	3.3136	1.10313	high
TCGA-24-1564	2.15616	1	0.0862	0.5029	1.6593	0.800275	low
TCGA-30-1861	2.89863	1	0.0791	0.1458	29.8532	1.03146	high
TCGA-24-1426	0.446575	0	0	0.0439	22.7732	1.04082	high
TCGA-24-2035	2.34795	1	0	0.3685	1.4218	0.822031	low
TCGA-04-1362	3.69315	1	0.0642	0.0592	15.0838	1.08512	high
TCGA-24-1552	3.44932	1	0	0.0482	57.69	1.03758	high
TCGA-09-0367	1.49863	1	0	0.0318	2.7868	1.05002	high
TCGA-61-1995	0.167123	0	0	0.8737	2.9875	0.569347	low
TCGA-24-2267	3.96164	1	0.0897	0.2478	6.9048	0.966128	low
TCGA-23-1028	4.11781	0	0	0.0767	9.2926	1.0163	low
TCGA-09-1670	1.49863	0	0	0.0918	3.6822	1.0052	low
TCGA-13-0762	2.68767	0	0	0.1841	4.0387	0.939963	low
TCGA-29-1783	0.60274	0	0	0.3027	0.6326	0.862311	low
TCGA-OY-A56Q	1.57808	0	0	0	4.8019	1.07458	high
TCGA-04-1332	3.41644	1	0.2334	0.1433	35.9441	1.17315	high
TCGA-24-1843	0.290411	0	0	0.3016	25.4406	0.863001	low
TCGA-23-1120	0.356164	0	0.0578	0.5147	7.1211	0.775123	low
TCGA-25-1318	2.91507	1	1.0468	0.0268	3.3583	2.49254	high
TCGA-24-1434	1.55616	1	0.1215	0.1119	2.1051	1.09472	high
TCGA-61-2097	5.05205	0	0	0	1.7895	1.07458	high
TCGA-25-1324	2.83562	1	0.0942	0.2169	3.6262	0.991741	low
TCGA-25-1871	2.08219	1	0.0537	0.0165	2.2729	1.10971	high
TCGA-24-1467	8.83288	1	0	0	0.8384	1.07458	high
TCGA-24-1844	0.309589	0	0.1354	0.0208	3.3886	1.18312	high
TCGA-25-1314	2.75068	1	0.3339	0.1758	2.9384	1.24447	high
TCGA-13-0720	3.71233	1	0.0954	0.1171	6.9752	1.06743	high
TCGA-09-2051	5.25753	0	0.1042	0.1439	9.0213	1.05443	high
TCGA-20-0987	1.92055	1	0.1348	0.1242	6.2283	1.0969	high
TCGA-25-1630	3.18356	1	0	0.0843	3.8744	1.0107	low
TCGA-61-1738	2.98356	1	0	0.0771	2.5773	1.016	low
TCGA-61-1737	3.73699	0	0.4808	0.0738	12.03	1.51236	high
TCGA-29-1781	0.69863	0	0	0.5328	7.098	0.729478	low
TCGA-24-1435	3.6274	1	0	0.1427	1.4907	0.968685	low
TCGA-30-1718	4.32603	1	0.0632	0.1747	22.3873	0.996898	low
TCGA-29-1784	0.446575	0	0	0.2441	11.0191	0.899842	low
TCGA-13-0800	0.676712	0	0	0.1063	7.9939	0.994662	low
TCGA-24-2280	5.87123	0	0	0.5211	5.5536	0.73571	low
TCGA-61-2016	0.0986301	1	0.048	0.0295	0.9248	1.09413	high
TCGA-13-0797	0.726027	0	0	0.1052	7.9156	0.995457	low
TCGA-04-1648	2.3863	1	0	0.1957	4.0892	0.932069	low
TCGA-25-2396	0.252055	1	0	0.1353	5.0892	0.97391	low
TCGA-30-1866	3.05205	1	0	0.1819	15.2037	0.941468	low
TCGA-24-1845	0.317808	0	0.0905	0.0834	3.6589	1.0895	high
TCGA-09-1665	3.46849	1	0.0529	0.065	8.3521	1.07055	high
TCGA-13-1481	7.25479	1	0	0.093	7.1616	1.00433	low
TCGA-25-2404	2.41918	1	0	0.1472	29.5258	0.965521	low
TCGA-25-2392	0.0849315	1	0.4287	0.3385	8.7244	1.19528	high
TCGA-13-0906	3.74521	0	0.1017	0.1249	5.0874	1.0669	high
TCGA-13-1505	0.350685	0	0	0.1355	4.0779	0.973768	low
TCGA-61-1907	2.60822	0	0	1.281	0.9833	0.423425	low
TCGA-25-2400	3.50137	1	0	0	1.3035	1.07458	high
TCGA-24-2020	12.6685	1	0	0.1279	12.5986	0.979164	low
TCGA-24-1474	1.85205	1	0	0	2.1079	1.07458	high
TCGA-13-0891	5.75068	0	0	0.1936	16.5902	0.933493	low
TCGA-13-0884	8.93151	1	0	0.3006	13.1906	0.863629	low
TCGA-29-2414	7.18082	1	0	0.0569	2.8515	1.03103	high
TCGA-24-1105	3.95068	1	0	0.2691	4.1229	0.883635	low
TCGA-24-0975	1.81644	1	0	0.4443	7.1951	0.777957	low
TCGA-24-1422	0.0630137	1	0.052	0.2555	5.0046	0.931406	low
TCGA-23-2077	9.65753	0	0	0.0213	2.4065	1.05807	high
TCGA-36-1571	1.90411	1	0.1266	0	3.9003	1.19249	high
TCGA-25-1329	1.25205	1	0.2188	0.2183	19.7919	1.09763	high
TCGA-13-0899	4.67945	0	0.1187	0	1.1427	1.18477	high
TCGA-25-1631	0.0246575	1	0	0.1277	2.134	0.979306	low
TCGA-13-0801	0.690411	0	0	0.2587	3.8926	0.890341	low
TCGA-09-1674	0.712329	0	0	0.0515	24.9732	1.03509	high
TCGA-24-1546	5.35616	1	0.0698	0.0643	6.1821	1.08609	high
TCGA-09-2044	0.509589	0	0	0.2036	22.5461	0.926731	low
TCGA-29-1763	5.56712	0	0.271	0.2996	7.0952	1.08002	high
TCGA-25-1623	1.54795	1	0.1266	0.6607	7.0654	0.73764	low
TCGA-25-2398	3.75068	1	0	0.2333	2.925	0.906935	low
TCGA-25-2401	0.246575	1	0	0.3747	6.6544	0.818334	low
TCGA-29-1696	2.8274	1	0	0.0554	4.513	1.03216	high
TCGA-10-0928	1.54247	1	0	0	4.7245	1.07458	high
TCGA-25-2397	1	1	0	0.0278	8.7155	1.05308	high
TCGA-59-2351	9.67671	0	0	0.3402	1.0665	0.83912	low
TCGA-10-0931	2.73973	1	0	0.0401	10.0545	1.0437	high

## Sheet: 5 RGS-related mRNAs
id	futime	fustat	RGS11	RGS10	RGS13	RGS4	RGS3	riskScore	Risk
TCGA-25-1633	5.18082	1	0.8907	121.654	0.1166	24.2015	12.6902	0.896216	low
TCGA-23-1122	3.25753	1	3.7204	122.866	0.062	3.0146	9.0445	1.36494	high
TCGA-57-1586	1.86027	0	2.9232	144.292	0.0325	0.7644	4.0814	1.25959	high
TCGA-10-0933	1.22192	1	0.4722	30.5253	0.0495	2.5904	4.3494	0.717927	low
TCGA-61-2003	0.334247	0	0.4133	394.635	0.0502	15.9772	8.9177	1.34829	high
TCGA-29-1710	2.60548	1	1.776	216.793	0.0681	6.0719	3.578	1.20723	high
TCGA-36-1577	2.14521	0	0.3909	163.959	0.0138	5.3112	18.0027	0.896493	low
TCGA-04-1338	3.88493	0	0.8149	50.3206	0.0373	21.5905	3.7493	0.781953	low
TCGA-61-2092	4.30959	0	0.1083	30.5946	0.0195	0.464	7.8957	0.680388	low
TCGA-25-1315	4.33699	1	0.2888	69.4581	0.0253	1.4808	12.4673	0.748117	low
TCGA-13-0888	5.86575	0	1.6123	100.675	0	2.0397	10.289	0.961124	high
TCGA-24-2290	3.01918	1	0.4746	93.7258	0.0591	2.0249	14.4778	0.802416	low
TCGA-59-2363	0.452055	0	0.1825	92.1499	0.0492	11.6781	5.0747	0.766363	low
TCGA-04-1514	4.71233	1	0.6049	181.193	0	4.4761	19.3772	0.953735	high
TCGA-04-1530	9.92329	1	0.8632	53.3608	0.0395	7.4191	10.6902	0.791773	low
TCGA-04-1331	3.66027	1	2.3553	115.127	0.0238	4.0026	10.4051	1.10033	high
TCGA-25-1627	1.07945	1	0.7206	86.7589	0.0515	2.8383	6.4064	0.822039	low
TCGA-09-1666	4.8	0	0.0939	90.7637	0.0675	1.6188	3.3955	0.754547	low
TCGA-61-2098	5.46027	0	0.5428	115.11	0.1278	3.5947	10.6563	0.841545	low
TCGA-24-1849	0.482192	0	2.0744	70.1157	0.1569	33.9692	12.7345	0.975383	high
TCGA-24-0982	1.86027	1	0.8548	211.007	0.0419	5.243	2.9149	1.0428	high
TCGA-13-0890	5.66575	0	1.1643	65.4582	0.0673	10.3847	18.7702	0.845594	low
TCGA-24-1550	3.42192	1	0.6836	58.7508	0.1267	87.9625	8.6699	0.778343	low
TCGA-61-1724	1.74521	1	4.6531	97.9763	0.0169	1.3579	11.8904	1.49989	high
TCGA-61-2095	5.13699	1	1.5005	109.956	0.0506	11.4493	16.145	0.960884	high
TCGA-24-1563	3.97534	1	2.4099	69.387	0.0734	12.7117	8.8022	1.0237	high
TCGA-20-0991	2.18356	0	0.4973	402.331	0.0906	0.984	4.723	1.38371	high
TCGA-24-1428	1.44932	0	0.4062	77.7383	0.0362	2.6374	6.505	0.772363	low
TCGA-13-1507	0.39726	0	0.1635	292.064	0.1246	21.2832	4.4498	1.08534	high
TCGA-29-1766	3.28493	1	0.7506	140.173	0.1321	9.4697	4.8928	0.906831	low
TCGA-20-1683	2.11507	0	1.5473	67.5129	0.0253	1.6729	17.9873	0.898114	low
TCGA-04-1542	7.01644	1	0.2277	320.441	0.0345	0.7074	3.717	1.15164	high
TCGA-13-0799	0.649315	0	2.879	172.192	0.0247	0.6512	12.1284	1.31418	high
TCGA-13-0766	1.78356	0	0.1169	144.675	0.071	1.2458	3.5085	0.832241	low
TCGA-24-2254	4.75616	1	1.232	60.5212	0.0145	9.4747	16.9255	0.846737	low
TCGA-24-1850	0.460274	0	1.829	85.4708	0.0318	6.405	16.2133	0.966302	high
TCGA-25-1321	2.83014	1	0.6713	85.8139	0.0537	3.0161	3.772	0.814715	low
TCGA-24-1551	4.32603	1	0.2162	87.5124	0.0092	2.7363	7.9644	0.76395	low
TCGA-61-2009	3.32055	0	1.5433	136.88	0.0446	3.7692	11.366	1.01377	high
TCGA-61-2000	1.20822	0	0.2853	156.814	0.0428	7.1071	11.1544	0.871602	low
TCGA-20-1686	0.243836	0	0.0866	82.047	0.0467	1.8257	3.344	0.742291	low
TCGA-04-1536	2.42466	1	0.3668	140.646	0.0087	1.0616	4.289	0.857496	low
TCGA-10-0927	6.82192	1	0.5072	292.618	0	2.1406	5.9772	1.14306	high
TCGA-09-2048	0.378082	1	0.2375	82.579	0.0071	3.5517	5.8682	0.759755	low
TCGA-24-1847	0.939726	0	1.2251	106.19	0.0081	5.4098	9.5917	0.916451	low
TCGA-57-1582	2.00274	1	3.9922	55.0731	0.0088	3.5441	9.6152	1.26156	high
TCGA-25-1313	2.24658	1	0.5938	112.985	0.0709	5.2739	4.2902	0.844762	low
TCGA-13-1485	1.72329	1	10.6147	79.4325	0.0203	12.0029	14.2334	3.50665	high
TCGA-13-1495	4.10411	0	0.5473	133.835	0.029	10.8048	4.5377	0.870235	low
TCGA-24-1417	0.652055	0	1.047	360.794	0.0829	21.4534	9.0893	1.39541	high
TCGA-61-1728	2.32329	0	1.7089	119.564	0.017	3.3113	14.0451	1.00781	high
TCGA-13-0920	1.15068	0	0.4749	43.8504	0.0133	1.0634	4.6883	0.735206	low
TCGA-13-0804	2.93973	1	0.3528	205.219	0.0373	1.4475	2.9404	0.958393	high
TCGA-24-1558	1.6274	1	0.2255	148.018	0	2.2698	4.7257	0.850694	low
TCGA-61-2101	4.62466	1	1.5295	102.637	0.0578	3.2415	5.8403	0.9527	high
TCGA-25-2393	3.16986	1	0.0493	157.488	0.016	7.3278	4.9562	0.842697	low
TCGA-23-1023	3.37808	0	0.6354	176.259	0.1071	15.2402	12.5993	0.949789	high
TCGA-24-2024	4.84658	1	2.2491	94.9567	0.0753	2.5731	9.9308	1.04551	high
TCGA-61-1900	0.482192	0	2.2108	63.1702	0.0207	4.5468	10.36	0.983205	high
TCGA-13-0919	1.2411	0	2.9325	176.775	0.0376	9.3384	17.2564	1.33531	high
TCGA-24-2281	3.71781	0	1.3631	127.528	0.0995	2.8907	6.485	0.971037	high
TCGA-13-1488	5.90137	1	3.9436	58.9501	0.1395	1.152	3.8051	1.26107	high
TCGA-23-1109	4.27945	1	0.4983	140.197	0.0367	2.5164	9.2147	0.87365	low
TCGA-61-2002	1.49863	0	1.9497	160.325	0.1243	18.6209	16.4667	1.12179	high
TCGA-24-1469	0.758904	0	0.2281	157.412	0.1204	1.1774	8.1737	0.865167	low
TCGA-24-1419	0.654795	0	0.2247	58.6448	0.2627	1.0471	6.8991	0.727128	low
TCGA-24-1413	0.526027	0	0.2448	163.8	0.044	1.711	5.4075	0.877083	low
TCGA-25-1634	2.98904	1	0.0412	299.406	0	0.6798	2.6855	1.07971	high
TCGA-25-1323	1.08219	1	1.5023	118.656	0	6.2937	6.5872	0.975926	high
TCGA-24-1436	0.712329	1	0.9426	129.232	0.0105	5.0242	6.0031	0.915214	low
TCGA-13-0897	4.78904	0	1.1418	45.9077	0.0086	1.9844	13.1438	0.814362	low
TCGA-13-0768	0.70411	0	2.0903	100.584	0.2513	5.7429	7.3396	1.03137	high
TCGA-10-0926	2.1589	1	0.3281	107.287	0.0131	12.048	14.2274	0.804124	low
TCGA-24-1553	4.8411	1	0.3547	202.976	0.0191	1.9512	4.3511	0.954896	high
TCGA-13-0725	1.03288	1	3.5174	130.49	0	1.9702	9.5122	1.3424	high
TCGA-23-2078	7.29041	0	2.2187	93.0605	0.0665	13.5233	17.1512	1.03736	high
TCGA-59-2350	1.86027	1	0.6386	122.193	0.0181	4.4786	8.6831	0.864229	low
TCGA-13-0893	3.6137	1	2.1577	76.1175	0.0721	1.2151	7.2613	0.99793	high
TCGA-23-1032	0.230137	1	1.4651	212.351	0.0119	1.2919	11.2889	1.14402	high
TCGA-24-1842	0.693151	0	0.7923	237.231	0.0369	1.9865	5.0337	1.08186	high
TCGA-25-1316	3.50411	1	0.0284	268.734	0.161	0.7785	13.0188	1.0212	high
TCGA-57-1583	0.947945	1	0.3893	186.833	0.0591	2.1644	3.8007	0.932988	low
TCGA-13-2060	0.717808	0	0.1255	115.068	0.088	1.5279	2.6309	0.791113	low
TCGA-31-1950	1.56438	0	4.156	59.4118	0.035	0.6149	10.2253	1.30238	high
TCGA-04-1361	2.70959	0	0.8022	172.817	0.0182	2.4796	3.4475	0.967652	high
TCGA-13-0924	0.506849	0	0.8538	99.1966	0.0576	20.9343	6.8557	0.856896	low
TCGA-24-1923	1.89041	1	0.6546	89.7866	0.1295	4.575	3.122	0.81839	low
TCGA-61-1910	3.08767	0	0.5963	77.194	0.0201	0.4789	4.546	0.793631	low
TCGA-24-1103	4.50959	1	1.4606	427.642	0.0173	1.6982	9.3418	1.66807	high
TCGA-25-1628	1.71781	1	1.5299	87.6657	0.1411	16.8681	14.5105	0.928051	low
TCGA-25-1326	3.42192	1	6.2832	85.3259	0.035	11.4441	16.2853	1.86696	high
TCGA-57-1584	1.76164	0	1.8872	151.578	0	3.157	11.6483	1.09454	high
TCGA-30-1853	3.02192	1	0.2784	101.402	0	0.6053	3.0851	0.790034	low
TCGA-24-1556	5.88493	1	0.8398	60.9235	0.0256	2.492	10.8196	0.799578	low
TCGA-20-1685	1.39178	0	0.4117	265.466	0.0555	3.5926	7.3426	1.07459	high
TCGA-24-1470	0.287671	0	0.6323	83.3109	0.2595	3.4696	14.0364	0.806478	low
TCGA-23-1123	2.78904	1	5.6526	93.1922	0.0963	3.026	7.9351	1.72433	high
TCGA-29-1711	2.88493	0	2.2017	55.2972	0.0376	2.1237	10.4632	0.968411	high
TCGA-13-1510	0.213699	0	0.9974	188.762	0.0404	0.4976	3.169	1.02426	high
TCGA-09-2056	1.03836	0	2.8403	417.742	0.0481	1.0561	2.5503	2.01048	high
TCGA-23-1026	2.23562	0	2.1076	127.185	0	19.9254	10.794	1.08343	high
TCGA-13-0886	6.18904	0	0.7344	86.6116	0.133	7.3725	4.9512	0.823506	low
TCGA-10-0934	0.558904	1	0.594	51.0652	0	0.3715	7.721	0.757806	low
TCGA-24-1423	0.520548	0	5.0569	43.5224	0.0311	2.0709	6.6546	1.44711	high
TCGA-24-1424	0.50137	0	0.3253	106.535	0.0512	6.7191	6.2133	0.802731	low
TCGA-24-2019	0.405479	0	3.6717	159.79	0.0583	3.8105	7.4985	1.44585	high
TCGA-23-1113	2.6	1	1.029	322.97	0	1.1745	7.4047	1.30232	high
TCGA-57-1585	0.145205	1	2.1954	93.3325	0.0422	18.605	9.4336	1.03429	high
TCGA-04-1655	3.78082	1	0.8977	123.122	0.0319	3.1928	3.8193	0.899459	low
TCGA-29-1690	3.96712	1	5.5983	165.357	0.0581	4.9426	13.2042	1.94146	high
TCGA-13-0916	1.76438	0	8.802	55.9858	0.0242	0.3889	8.2001	2.57382	high
TCGA-04-1347	5.25753	0	0.9279	147.232	0.0083	0.4655	2.8872	0.94253	high
TCGA-24-1928	0.920548	1	5.5345	68.9465	0.05	13.1202	9.3866	1.62389	high
TCGA-04-1337	0.167123	1	5.7224	102.074	0.0395	9.2014	17.9938	1.76959	high
TCGA-24-1924	2.51781	1	0.714	152.94	0.1839	10.3479	5.978	0.922369	low
TCGA-57-1993	2.09041	0	3.1674	81.1501	0.0481	3.1835	15.9273	1.16895	high
TCGA-25-1312	0.0849315	1	0.3699	200.11	0	3.0256	6.7428	0.952245	high
TCGA-29-1702	1.99452	1	0.274	28.234	0.0216	1.105	10.364	0.694388	low
TCGA-24-2036	5.33425	1	1.2031	25.5632	0.0081	3.6316	16.3817	0.792959	low
TCGA-23-1029	0.734247	0	0.7362	122.287	0.0483	1.8975	11.7104	0.876941	low
TCGA-61-2088	0.39726	0	4.0368	34.2221	0	2.3661	19.1391	1.22429	high
TCGA-61-2104	6.40548	0	0.9358	39.2398	0.0625	2.1828	11.88	0.780733	low
TCGA-13-0885	7.61644	0	0.2198	77.3635	0.0692	1.2887	3.3732	0.750865	low
TCGA-61-1918	1.31233	1	1.5932	114.109	0.1102	8.9529	4.5238	0.981274	high
TCGA-61-1743	3.6411	1	0.8677	18.0222	0.0053	2.1475	11.6913	0.74466	low
TCGA-24-1425	0.49589	0	2.2677	45.342	0.0798	38.5907	17.0037	0.960976	high
TCGA-04-1364	2.80548	1	0.4386	63.118	0.0169	1.6421	14.3732	0.756416	low
TCGA-31-1951	1.87397	0	2.0426	78.7455	0.0091	13.5279	11.3688	0.985619	high
TCGA-13-0714	0.517808	1	0.4056	52.1316	0.0205	6.1476	4.4712	0.73836	low
TCGA-61-1998	0.460274	0	1.0906	132.007	0	7.4136	15.4631	0.940036	high
TCGA-13-0765	2.38082	0	2.6037	367.7	0.0182	0.3985	2.5474	1.77813	high
TCGA-30-1891	2.50411	1	1.7028	69.9879	0.0274	5.9379	6.8567	0.923011	low
TCGA-24-1565	0.854795	1	0.0985	100.16	0.0552	0.8377	6.511	0.767614	low
TCGA-09-1662	7.44384	1	0.4696	222.881	0.0184	2.3901	5.6413	1.00579	high
TCGA-24-1416	0.531507	0	0.2829	122.979	0.052	2.6228	6.3618	0.821067	low
TCGA-30-1892	4.06575	1	0.9783	93.8657	0.0628	6.7591	7.0332	0.864695	low
TCGA-13-0913	2.49863	0	0.9355	142.956	0.0045	1.0856	10.5735	0.936537	low
TCGA-31-1944	3.79726	0	0.9463	81.9232	0	8.308	7.1828	0.842764	low
TCGA-09-0369	2.96438	1	0.17	76.646	0.0066	6.9321	20.602	0.744416	low
TCGA-04-1651	3.01918	1	6.9278	75.154	0.0443	1.4885	14.256	2.01739	high
TCGA-24-2261	0.0657534	1	4.2324	100.998	0.0534	5.2766	6.8587	1.41689	high
TCGA-10-0937	1.66575	1	0.7263	392.219	0	1.7316	3.6632	1.4062	high
TCGA-29-1770	2.03014	0	0.7773	111.151	0.0203	5.5716	9.2838	0.865215	low
TCGA-20-1684	1.59178	0	0.1403	204.89	0.092	0.3933	5.6837	0.928201	low
TCGA-61-1733	2.64932	0	1.4031	72.4814	0	13.6847	2.9975	0.886859	low
TCGA-09-1669	2.54247	0	0.2506	203.059	0.0702	7.4113	5.4775	0.940443	high
TCGA-04-1348	4.06301	1	0.079	605.263	0.0492	2.324	5.9367	1.85707	high
TCGA-23-1024	1.28219	0	0.8514	198.805	0.0228	0.1713	3.6398	1.0202	high
TCGA-25-1625	2.30137	1	2.4873	116.709	0.0285	9.7942	10.5642	1.12514	high
TCGA-13-0760	0.961644	1	0.134	133.285	0.0034	0.4589	3.4092	0.817838	low
TCGA-23-2081	6.41644	1	1.786	38.115	0	3.7131	11.8019	0.883611	low
TCGA-09-2045	2.92877	1	0.9877	92.0852	0.0653	2.7814	4.5718	0.863197	low
TCGA-13-1477	4.55342	1	0.3306	120.963	0.0072	1.124	2.6324	0.82396	low
TCGA-29-1769	1.91507	0	0.2157	142.801	0.0152	5.2525	6.0844	0.84172	low
TCGA-25-1328	5.50411	1	2.7117	188.712	0.0135	9.6548	10.4861	1.31976	high
TCGA-24-1930	6.7589	1	1.325	252.145	0.0312	4.0799	5.338	1.2016	high
TCGA-13-0908	3.73699	0	1.978	50.0904	0.0527	28.8223	9.2533	0.928371	low
TCGA-29-1698	5.69315	0	1.2497	105.967	0.0063	24.0903	11.8371	0.919432	low
TCGA-36-1575	0.712329	0	3.1276	43.7973	0.0327	0.4026	3.2218	1.08836	high
TCGA-25-1877	2	1	0.7779	87.1351	0.1166	12.468	11.4861	0.829584	low
TCGA-23-1027	2.67397	1	3.1305	184.071	0.0037	6.9091	14.8191	1.39272	high
TCGA-30-1714	3.1726	1	0.6324	104.24	0.0131	2.0564	1.8613	0.836661	low
TCGA-25-1320	3.16438	1	1.9841	62.7608	0.1345	14.2105	8.9793	0.9501	high
TCGA-23-1119	10.8301	0	0.5739	84.8804	0	4.3667	4.4465	0.801747	low
TCGA-24-1846	0.364384	0	0.4338	122.392	0.0551	2.4766	8.7693	0.838735	low
TCGA-25-1870	1.24658	1	0.301	216.111	0.0271	3.9696	4.2032	0.969431	high
TCGA-24-1562	3.79178	1	0.4419	220.521	0.0138	5.7857	6.4801	0.997536	high
TCGA-13-1404	0.550685	0	0.293	66.1711	0.0285	2.3904	8.7785	0.744276	low
TCGA-23-2084	4.15342	1	1.2658	380.311	0.0366	6.8111	6.9296	1.49152	high
TCGA-23-1022	4.13973	1	0.0605	239.073	0.0163	1.217	5.8063	0.974018	high
TCGA-09-1667	5.15616	0	0.3076	111.697	0.0479	9.5783	8.0248	0.807918	low
TCGA-24-2023	3.73699	1	1.0041	117.791	0	3.4489	6.1586	0.905219	low
TCGA-59-2354	2.86575	1	2.5772	93.4519	0.0912	16.6031	13.5036	1.09461	high
TCGA-13-A5FT	4.56438	0	0.1385	50.4046	0.0224	1.4713	7.0012	0.70761	low
TCGA-24-1544	2.24658	1	0.3637	104.239	0.0164	0.369	9.3891	0.804058	low
TCGA-25-1632	4.92877	1	0.7068	42.8048	0	2.8569	15.8782	0.759467	low
TCGA-25-1635	4.33699	1	1.9724	84.8776	0.0252	5.0451	16.6148	0.985991	high
TCGA-29-1703	4.9726	1	0.2907	96.971	0.009	2.3595	10.0069	0.785342	low
TCGA-61-2008	2.55342	0	3.2728	126.677	0.0848	3.3442	13.2443	1.28607	high
TCGA-24-1567	1.43562	1	0.1554	87.5008	0	3.7469	17.7149	0.757095	low
TCGA-09-1661	3.20274	1	0.0349	147.079	0.0282	1.5562	4.0096	0.825684	low
TCGA-23-1809	0.0438356	0	8.3665	45.3282	0.0544	19.9204	10.7259	2.36854	high
TCGA-09-0366	4.8137	1	1.7795	158.635	0.1197	3.5165	14.3172	1.09066	high
TCGA-29-1699	3.03014	1	0.8333	324.701	0.104	3.3314	4.7361	1.26902	high
TCGA-23-1114	5.72329	1	3.2069	43.1102	0.0283	7.5624	11.7177	1.09988	high
TCGA-24-1431	1.59726	1	1.5128	268.006	0.0425	3.464	2.6165	1.27031	high
TCGA-24-2262	0.030137	1	0.3902	38.5377	0.1292	5.5059	8.4085	0.719315	low
TCGA-25-2409	2.24932	1	3.997	80.2262	0.0216	1.4902	7.7291	1.31943	high
TCGA-OY-A56P	3.30685	0	0.46	145.964	0	0.5478	8.828	0.87755	low
TCGA-13-0887	5.55616	1	1.4986	97.1904	0.0249	3.4698	17.5237	0.939334	high
TCGA-13-1409	0.569863	0	0.6246	140.189	0.0158	0.4852	1.9521	0.890112	low
TCGA-13-0883	5.74521	1	5.124	106.529	0.0241	9.7024	12.4926	1.6324	high
TCGA-13-1509	0.347945	0	2.5278	123.295	0.0471	3.2665	4.6146	1.14506	high
TCGA-13-0724	0.227397	1	2.1138	273.555	0.0459	2.0151	4.4662	1.402	high
TCGA-61-1725	2.61918	0	0.1855	174.249	0.0858	7.2747	5.2465	0.885511	low
TCGA-24-1616	3.1863	1	0.0466	257.137	0.0126	1.2856	2.139	1.00332	high
TCGA-36-1581	2.05753	0	1.0867	62.0835	0.1986	5.504	9.7859	0.831008	low
TCGA-13-1405	0.613699	0	1.3312	83.5798	0.0409	6.0523	9.751	0.894734	low
TCGA-25-1319	5.41644	1	0.1697	75.224	0.0515	2.7982	5.402	0.742528	low
TCGA-30-1855	0.205479	1	1.697	164.443	0.0775	4.7002	9.8451	1.08847	high
TCGA-13-0923	0.534247	0	0.1475	61.5172	0.0099	0.8729	5.2759	0.722505	low
TCGA-29-1778	1.24384	0	2.0555	55.8172	0.0528	1.9283	5.4393	0.948559	high
TCGA-24-1548	1.35068	1	0.1386	271.946	0.0112	2.735	5.648	1.04384	high
TCGA-13-1512	0.257534	0	1.1517	47.589	0.0355	6.2211	8.1883	0.817965	low
TCGA-09-0364	2.43014	1	1.7539	27.7318	0.0759	1.7523	9.2912	0.863547	low
TCGA-13-0911	2.30959	0	1.4243	237.333	0	1.093	14.0314	1.18809	high
TCGA-29-1691	4.0274	1	0.4978	35.9004	0.0684	1.2387	26.2239	0.72748	low
TCGA-09-2053	3.31233	0	0.7006	142.285	0.079	3.3743	6.1176	0.903491	low
TCGA-13-0727	1.26575	1	1.3119	225.05	0.0397	2.3635	10.3252	1.14358	high
TCGA-20-1687	0.221918	0	0.4296	209.395	0.0713	1.9333	6.0957	0.976471	high
TCGA-23-1110	4.54247	0	0.8786	111.706	0	1.034	6.3936	0.879132	low
TCGA-23-1030	2.4274	0	0.2169	142.282	0.0277	8.6763	4.2655	0.841104	low
TCGA-31-1946	2.51507	0	1.4139	92.6326	0.0284	11.4522	13.2263	0.920249	low
TCGA-36-1569	2.42466	0	1.0494	257.474	0.0334	8.2995	3.6331	1.16444	high
TCGA-09-2054	1.74521	1	4.8746	45.7158	0.1354	11.1522	13.4989	1.41404	high
TCGA-24-1564	2.15616	1	2.8717	189.222	0.0291	42.9156	11.9917	1.35258	high
TCGA-30-1861	2.89863	1	2.6251	35.8228	0.0089	3.5327	12.5054	0.996361	high
TCGA-24-1426	0.446575	0	0.4106	243.205	0.0536	1.1959	2.9347	1.03325	high
TCGA-24-2035	2.34795	1	1.2047	58.5951	0.2697	8.2179	8.5195	0.840479	low
TCGA-04-1362	3.69315	1	3.7358	134.75	0.0433	1.8002	21.211	1.39688	high
TCGA-24-1552	3.44932	1	2.4395	187.48	0.0088	1.7458	7.4139	1.26494	high
TCGA-09-0367	1.49863	1	0.6603	90.632	0.0174	0.3423	3.6002	0.820296	low
TCGA-61-1995	0.167123	0	0.5386	182.588	0.0581	2.1312	6.3513	0.946743	high
TCGA-24-2267	3.96164	1	0.5975	167.458	0.1612	2.2102	4.7242	0.930006	low
TCGA-23-1028	4.11781	0	0.0231	122.314	0.0281	1.688	2.1502	0.789191	low
TCGA-09-1670	1.49863	0	0.5228	226.505	0.0739	1.7343	2.9125	1.0202	high
TCGA-13-0762	2.68767	0	1.4562	77.2493	0.0168	0.2814	5.3261	0.901362	low
TCGA-29-1783	0.60274	0	1.5663	195.175	0.0431	1.9054	4.4963	1.12679	high
TCGA-OY-A56Q	1.57808	0	1.539	93.5716	0.0701	0.1171	2.9579	0.938982	low
TCGA-04-1332	3.41644	1	2.187	63.1473	0.2229	22.5512	13.6602	0.979711	high
TCGA-24-1843	0.290411	0	0.6446	205.575	0.005	2.1003	5.7372	1.00129	high
TCGA-23-1120	0.356164	0	0.345	96.1555	0.1169	4.2903	5.9591	0.790543	low
TCGA-25-1318	2.91507	1	3.0757	65.669	0.0196	4.3737	4.0816	1.1223	high
TCGA-24-1434	1.55616	1	1.7373	203.784	0.0341	40.2079	6.4688	1.17324	high
TCGA-61-2097	5.05205	0	1.9357	104.655	0.0348	18.6361	8.3871	1.01528	high
TCGA-25-1324	2.83562	1	0.2746	68.5682	0.1217	3.2633	9.7422	0.745382	low
TCGA-25-1871	2.08219	1	0.9462	114.563	0.1146	0.6274	5.7379	0.89243	low
TCGA-24-1467	8.83288	1	3.8696	98.9957	0.0489	2.3311	6.2571	1.33815	high
TCGA-24-1844	0.309589	0	9.7557	68.1018	0	4.0241	8.9483	3.02745	high
TCGA-25-1314	2.75068	1	3.4169	57.7075	0.0214	4.5282	2.9484	1.16402	high
TCGA-13-0720	3.71233	1	2.1047	75.5748	0.0214	0.4029	6.299	0.989195	high
TCGA-09-2051	5.25753	0	2.7251	95.1985	0.0117	3.5349	10.772	1.12225	high
TCGA-20-0987	1.92055	1	0.0749	155.761	0	0.5886	4.7913	0.843335	low
TCGA-25-1630	3.18356	1	1.5621	160.607	0.0514	4.0845	9.2285	1.05981	high
TCGA-61-1738	2.98356	1	1.3126	206.746	0.0188	0.4478	7.253	1.10755	high
TCGA-61-1737	3.73699	0	0.5088	122.236	0.0203	7.3631	11.5313	0.84786	low
TCGA-29-1781	0.69863	0	3.997	105.174	0.0792	1.0616	5.394	1.37847	high
TCGA-24-1435	3.6274	1	0.5053	101.173	0.0261	9.0963	15.7208	0.816671	low
TCGA-30-1718	4.32603	1	0.3685	192.183	0.0994	6.6142	7.3831	0.938896	low
TCGA-29-1784	0.446575	0	2.2294	76.5617	0.0476	2.4336	7.6757	1.00936	high
TCGA-13-0800	0.676712	0	0.5164	63.8645	0.0194	1.1332	9.9721	0.766174	low
TCGA-24-2280	5.87123	0	2.2734	91.8717	0.1144	15.584	14.7713	1.04361	high
TCGA-61-2016	0.0986301	1	0.7936	91.295	0.0486	3.4237	9.7015	0.837604	low
TCGA-13-0797	0.726027	0	1.2082	141.777	0.0693	0.7722	3.8886	0.973071	high
TCGA-04-1648	2.3863	1	1.268	31.3547	0.0557	1.5258	28.1198	0.808786	low
TCGA-25-2396	0.252055	1	0.2243	194.424	0.0495	4.9441	6.5676	0.922703	low
TCGA-30-1866	3.05205	1	0.4523	75.4594	0.0111	1.0568	7.07	0.774544	low
TCGA-24-1845	0.317808	0	0.6345	136.563	0.0153	0.7075	2.3405	0.885762	low
TCGA-09-1665	3.46849	1	1.1311	31.2585	0.0832	1.1327	4.3666	0.792439	low
TCGA-13-1481	7.25479	1	1.9997	36.1634	0.0292	8.2193	11.4037	0.90887	low
TCGA-25-2404	2.41918	1	1.8345	59.2101	0.0539	14.2732	14.6479	0.923535	low
TCGA-25-2392	0.0849315	1	3.1967	181.485	0.0619	1.3543	3.2177	1.40005	high
TCGA-13-0906	3.74521	0	0.0423	294.558	0.0114	3.5361	7.4852	1.07074	high
TCGA-13-1505	0.350685	0	1.7889	45.9147	0.0992	6.6136	9.3471	0.896172	low
TCGA-61-1907	2.60822	0	0.2955	64.4926	0.1435	0.2398	6.0638	0.742362	low
TCGA-25-2400	3.50137	1	0.2232	170.986	0	2.2889	6.4252	0.88538	low
TCGA-24-2020	12.6685	1	1.9162	5.6923	0.0401	3.5614	15.0032	0.850973	low
TCGA-24-1474	1.85205	1	0.076	100.798	0.0527	1.4872	7.3463	0.76592	low
TCGA-13-0891	5.75068	0	0.7733	50.1117	0.0236	0.2516	8.8715	0.776872	low
TCGA-13-0884	8.93151	1	0.6002	170.632	0.055	1.3902	2.9544	0.935574	low
TCGA-29-2414	7.18082	1	0.5012	104.692	0.052	2.7644	4.2605	0.821232	low
TCGA-24-1105	3.95068	1	2.7232	44.9419	0.0055	7.2466	6.7038	1.02723	high
TCGA-24-0975	1.81644	1	0.5942	92.3774	0.0542	13.3561	6.5791	0.814807	low
TCGA-24-1422	0.0630137	1	1.92	300.921	0.0701	10.648	5.6041	1.4294	high
TCGA-23-2077	9.65753	0	0.6556	144.477	0.0702	5.292	3.7562	0.900957	low
TCGA-36-1571	1.90411	1	1.1339	66.8006	0.0427	2.283	5.5586	0.843786	low
TCGA-25-1329	1.25205	1	7.7436	28.8773	0.0369	5.4149	11.0573	2.0986	high
TCGA-13-0899	4.67945	0	0.6015	191.366	0.01	2.6001	7.5358	0.970426	high
TCGA-25-1631	0.0246575	1	1.183	90.4468	0	2.7323	7.8891	0.885946	low
TCGA-13-0801	0.690411	0	1.3427	342.188	0.0114	3.6455	4.84	1.41097	high
TCGA-09-1674	0.712329	0	0.5977	49.7276	0.0377	3.6229	6.7749	0.756443	low
TCGA-24-1546	5.35616	1	5.8247	94.0595	0.0784	6.6865	11.4625	1.77148	high
TCGA-09-2044	0.509589	0	0.6672	85.2337	0.031	3.2914	7.083	0.813392	low
TCGA-29-1763	5.56712	0	0.3913	55.1734	0.0305	5.3821	9.3835	0.740743	low
TCGA-25-1623	1.54795	1	1.836	339.11	0.2417	16.2303	6.8786	1.50959	high
TCGA-25-2398	3.75068	1	2.3504	139.867	0.0244	3.1031	10.0574	1.14832	high
TCGA-25-2401	0.246575	1	0.9033	133.31	0.08	7.9618	11.6259	0.916443	low
TCGA-29-1696	2.8274	1	1.0827	208.267	0.081	1.0287	16.6895	1.07338	high
TCGA-10-0928	1.54247	1	0.2413	63.6739	0	2.2036	14.0292	0.735377	low
TCGA-25-2397	1	1	8.623	87.768	0	1.2371	9.3092	2.65034	high
TCGA-59-2351	9.67671	0	0.3749	129.179	0.0078	2.2336	5.0261	0.841421	low
TCGA-10-0931	2.73973	1	6.3443	103.44	0.055	1.3517	3.9977	1.94475	high

## Sheet: 6 metastasis-related mRNAs
id	futime	fustat	TIMP3	FBN1	IGKC	RPL21	UCHL1	RARRES1	riskScore	Risk
TCGA-25-1633	5.18082	1	677.603	28.9601	3512.84	881.82	202.445	186.721	1.18884	high
TCGA-23-1122	3.25753	1	74.1525	4.8528	314.524	953.806	251.198	8.6569	1.06546	high
TCGA-57-1586	1.86027	0	15.4125	1.248	8672.7	759.489	106.879	167.256	1.03114	high
TCGA-10-0933	1.22192	1	45.8576	3.7614	8.6631	555.558	56.8734	35.8523	0.964942	low
TCGA-61-2003	0.334247	0	224.538	38.1351	1184.17	795.466	50.6782	131.799	1.1325	high
TCGA-29-1710	2.60548	1	203.639	24.591	48081.3	836.616	18.7013	795.266	1.08528	high
TCGA-36-1577	2.14521	0	62.655	7.6958	47.7122	2116.78	241.852	17.7443	1.58825	high
TCGA-04-1338	3.88493	0	215.958	8.8838	2064.93	698.462	17.549	25.9968	0.969453	low
TCGA-61-2092	4.30959	0	21.3291	0.8035	4995.17	1304.94	1.4914	1.9637	1.10392	high
TCGA-25-1315	4.33699	1	27.5748	4.0119	8.5207	602.049	671.536	1.5503	0.945801	low
TCGA-13-0888	5.86575	0	258.17	3.2952	7.3042	630.85	1041.14	10.0727	0.963343	low
TCGA-24-2290	3.01918	1	49.8922	4.5576	966.387	511.201	3.4129	174.219	1.08054	high
TCGA-59-2363	0.452055	0	49.781	4.8846	210.519	1491.65	21.796	21.6365	1.29279	high
TCGA-04-1514	4.71233	1	90.3177	8.4458	17.4139	464.721	44.9395	7.4729	0.909122	low
TCGA-04-1530	9.92329	1	340.13	15.0605	11076.4	390.838	252.441	16.637	0.751813	low
TCGA-04-1331	3.66027	1	137.785	5.8817	1036.16	328.596	113.992	118.237	0.958824	low
TCGA-25-1627	1.07945	1	166.595	7.7277	6576.52	694.699	39.6463	47.7099	0.922002	low
TCGA-09-1666	4.8	0	28.7023	2.2603	107.247	1535.05	54.1847	44.9558	1.34572	high
TCGA-61-2098	5.46027	0	145.065	8.2757	44.1836	981.79	186.063	6.908	1.07806	high
TCGA-24-1849	0.482192	0	339.457	23.2151	37316.6	464.368	39.8002	117.36	0.564434	low
TCGA-24-0982	1.86027	1	43.0271	6.2734	6164.7	987.187	27.5652	42.8465	1.01741	high
TCGA-13-0890	5.66575	0	296.284	12.5631	28021.8	353.799	58.9389	67.8914	0.598896	low
TCGA-24-1550	3.42192	1	330.842	35.0064	16042	592.149	239.512	1615.52	3.87852	high
TCGA-61-1724	1.74521	1	697.19	12.9595	16439.2	428.572	32.0294	1389.22	2.88938	high
TCGA-61-2095	5.13699	1	62.145	17.2354	219.383	1026.02	23.7853	53.0005	1.14419	high
TCGA-24-1563	3.97534	1	480.973	39.5869	1710.32	636.938	52.87	47.8265	0.977018	low
TCGA-20-0991	2.18356	0	15.3781	0.8263	123696	546.591	246.763	19.0819	0.133605	low
TCGA-24-1428	1.44932	0	47.7177	2.2896	18869.9	596.809	85.3874	17.0773	0.711899	low
TCGA-13-1507	0.39726	0	91.402	6.3145	49029.4	1455.08	147.936	83.8574	0.629153	low
TCGA-29-1766	3.28493	1	240.133	19.5298	9201.57	1089.45	24.3704	83.6922	1.04638	high
TCGA-20-1683	2.11507	0	237.068	5.5912	99104.6	705.386	13.9477	382.499	0.302542	low
TCGA-04-1542	7.01644	1	167.038	0.7369	6.135	689.811	10.2386	2.8263	0.975049	low
TCGA-13-0799	0.649315	0	36.9518	0.8582	140.415	699.046	382.406	16.8105	0.990172	high
TCGA-13-0766	1.78356	0	66.0923	2.6957	168.969	1065.66	573.54	190.807	1.33785	high
TCGA-24-2254	4.75616	1	71.5075	12.086	62.9019	479.514	57.6834	61.4772	0.965341	low
TCGA-24-1850	0.460274	0	193.171	10.6328	34121.9	448.717	205.519	51.295	0.55164	low
TCGA-25-1321	2.83014	1	64.8719	4.05	309.192	794.447	7.2645	19.7632	1.02238	high
TCGA-24-1551	4.32603	1	34.8117	1.7544	2839.66	552.932	110.385	70.9596	0.955938	low
TCGA-61-2009	3.32055	0	220.163	24.7777	3162.7	1889.79	82.8968	47.5219	1.44609	high
TCGA-61-2000	1.20822	0	71.5789	4.463	159.349	1430.52	468.594	24.3596	1.27145	high
TCGA-20-1686	0.243836	0	23.9234	3.2956	14857.5	805.986	7.9704	4.9606	0.802915	low
TCGA-04-1536	2.42466	1	13.6007	2.0539	679.472	496.629	11.5615	124.049	1.02564	high
TCGA-10-0927	6.82192	1	78.4697	6.8142	3458.67	1253.85	53.4088	17.5578	1.13015	high
TCGA-09-2048	0.378082	1	49.5995	3.5046	124.342	1719.84	1890.8	6.3436	1.37441	high
TCGA-24-1847	0.939726	0	20.7304	6.0393	12676.2	710.664	27.8987	20.682	0.818442	low
TCGA-57-1582	2.00274	1	207.644	8.8206	9137.48	862.56	148.933	17.444	0.907239	low
TCGA-25-1313	2.24658	1	45.5463	8.0896	491.782	568.367	32.2509	34.4817	0.960309	low
TCGA-13-1485	1.72329	1	552.88	27.4251	146.126	413.791	18.1177	8.1496	0.892704	low
TCGA-13-1495	4.10411	0	50.8838	3.0028	116.957	476.398	411.347	297.144	1.22926	high
TCGA-24-1417	0.652055	0	181.651	15.5596	2766.5	530.738	19.7928	31.1366	0.911719	low
TCGA-61-1728	2.32329	0	118.785	2.7907	988.119	1385.7	155.136	75.1894	1.30307	high
TCGA-13-0920	1.15068	0	27.0741	3.5789	29352.5	1186.56	171.138	20.989	0.736327	low
TCGA-13-0804	2.93973	1	18.1573	0.8313	113.435	710.762	48.2592	201.084	1.20309	high
TCGA-24-1558	1.6274	1	135.539	3.0435	27.8884	200.489	46.3205	57.1888	0.876632	low
TCGA-61-2101	4.62466	1	509.676	14.7919	478.794	1228.78	21.9868	19.234	1.17694	high
TCGA-25-2393	3.16986	1	44.9519	3.8701	1343.35	1184.19	178.844	29.498	1.15611	high
TCGA-23-1023	3.37808	0	68.3208	21.2926	859.687	516.572	31.37	41.3221	0.945138	low
TCGA-24-2024	4.84658	1	86.8728	11.6531	4842.2	908.597	125.275	10.1236	0.978539	low
TCGA-61-1900	0.482192	0	169.812	7.3955	15680.7	755.076	176.703	3.8554	0.77837	low
TCGA-13-0919	1.2411	0	123.47	6.9663	670.106	405.124	52.7022	41.524	0.913777	low
TCGA-24-2281	3.71781	0	39.4824	2.4392	30830.5	737.411	42.1554	15.8743	0.616514	low
TCGA-13-1488	5.90137	1	45.7422	2.692	17339.1	425.726	159.853	55.5457	0.71708	low
TCGA-23-1109	4.27945	1	352.652	8.6762	2887.02	1400.32	303.258	14.1672	1.19298	high
TCGA-61-2002	1.49863	0	256.826	15.9316	4682.64	860.561	70.4541	98.7794	1.05816	high
TCGA-24-1469	0.758904	0	38.6143	1.6777	14781.7	477.358	808.854	19.8428	0.732064	low
TCGA-24-1419	0.654795	0	32.514	2.0456	2.2906	561.131	238.852	3.7984	0.935318	low
TCGA-24-1413	0.526027	0	24.7842	2.1009	581.794	781.682	17.8583	10.613	1.00414	high
TCGA-25-1634	2.98904	1	84.2029	1.6663	57.303	2389.45	64.9161	7.1172	1.71928	high
TCGA-25-1323	1.08219	1	152.016	9.6401	63.5646	1584.9	134.746	74.7939	1.41197	high
TCGA-24-1436	0.712329	1	52.7355	2.7987	653.358	612.514	75.2737	1044.39	2.76041	high
TCGA-13-0897	4.78904	0	46.7862	5.4216	615.883	301.985	65.7339	7.6501	0.853406	low
TCGA-13-0768	0.70411	0	270.008	20.2506	48543.1	301.074	72.4827	2320.37	4.36335	high
TCGA-10-0926	2.1589	1	108.941	2.2766	721.276	1359.56	892.451	42.1587	1.25375	high
TCGA-24-1553	4.8411	1	170.566	3.2184	40016.3	1333.41	49.2457	144.93	0.742297	low
TCGA-13-0725	1.03288	1	98.6374	5.159	6228.82	997.401	287.895	281.643	1.30531	high
TCGA-23-2078	7.29041	0	192.507	24.6598	14062.6	884.467	24.975	25.3977	0.852326	low
TCGA-59-2350	1.86027	1	93.0914	4.3837	75.7499	695.847	332.1	53.1983	1.02808	high
TCGA-13-0893	3.6137	1	136.518	6.8685	911.2	640.592	38.3661	28.4142	0.97097	low
TCGA-23-1032	0.230137	1	7.9535	0.2885	60.4369	712.184	871.586	10.5328	0.989314	high
TCGA-24-1842	0.693151	0	234.572	10.2399	6246	1094.16	31.9341	457.012	1.61528	high
TCGA-25-1316	3.50411	1	257.528	5.2745	232.372	1952.06	14.4358	14.0446	1.49372	high
TCGA-57-1583	0.947945	1	231.199	6.3719	190.574	1215.12	40.8405	8.689	1.16422	high
TCGA-13-2060	0.717808	0	86.736	6.1488	27638.6	447.375	89.4317	11.1977	0.586153	low
TCGA-31-1950	1.56438	0	16.6369	1.1457	17221.8	225.483	249.632	11.3224	0.642228	low
TCGA-04-1361	2.70959	0	69.928	6.9618	273.863	462.82	101.259	4.4496	0.902047	low
TCGA-13-0924	0.506849	0	32.0506	2.5901	8980.01	846.284	263.787	54.0073	0.939446	low
TCGA-24-1923	1.89041	1	41.8566	13.3948	202.035	772.826	81.0491	19.5031	1.01653	high
TCGA-61-1910	3.08767	0	56.5562	2.328	18.2342	1043.02	10.6945	1.0575	1.09398	high
TCGA-24-1103	4.50959	1	16.8243	1.4394	74.1356	443.875	10.6151	3.4286	0.898287	low
TCGA-25-1628	1.71781	1	686.043	51.7603	16617.8	458.883	180.634	31.9874	0.715688	low
TCGA-25-1326	3.42192	1	352.075	26.9978	8319.82	582.487	86.9657	30.0484	0.848531	low
TCGA-57-1584	1.76164	0	14.1863	3.2452	17.622	557.033	13.8221	2.4704	0.932541	low
TCGA-30-1853	3.02192	1	224.762	0.885	186.2	2116.88	9.0208	3.0409	1.56092	high
TCGA-24-1556	5.88493	1	95.4002	5.7653	455.356	606.903	71.9015	35.2076	0.973949	low
TCGA-20-1685	1.39178	0	28.6991	4.4723	226.319	1014.64	23.944	16.4381	1.09748	high
TCGA-24-1470	0.287671	0	43.4909	4.167	3233.74	309.911	99.668	14.636	0.826886	low
TCGA-23-1123	2.78904	1	18.5843	2.093	9844.87	345.069	240.083	15.7236	0.754348	low
TCGA-29-1711	2.88493	0	60.7656	7.0553	6260.26	348.042	142.143	21.5951	0.804016	low
TCGA-13-1510	0.213699	0	46.9256	2.1599	322.099	524.626	76.8168	17.6704	0.932679	low
TCGA-09-2056	1.03836	0	13.3326	3.4658	851.021	2008.08	46.5702	95.2101	1.63876	high
TCGA-23-1026	2.23562	0	98.6603	4.7997	1351.03	1327.93	81.602	99.7946	1.30376	high
TCGA-13-0886	6.18904	0	153.026	13.6077	8151.59	359.419	65.8993	16.7491	0.77935	low
TCGA-10-0934	0.558904	1	9.371	0.3982	15.563	730.702	27.9387	16.6908	1.00247	high
TCGA-24-1423	0.520548	0	103.029	5.0401	248.643	575.169	96.4735	21.3576	0.953169	low
TCGA-24-1424	0.50137	0	130.895	10.5809	3036.49	435.435	569.742	54.6935	0.901274	low
TCGA-24-2019	0.405479	0	32.9372	6.4227	7699.24	567.815	480.33	8.1434	0.833655	low
TCGA-23-1113	2.6	1	28.1408	4.2933	2.0649	1702.25	42.9214	6.8814	1.36982	high
TCGA-57-1585	0.145205	1	648.085	37.1801	21178.9	897.416	47.6476	108.935	0.833819	low
TCGA-04-1655	3.78082	1	136.26	2.8528	335.032	760.441	18.5938	9.541	0.999887	high
TCGA-29-1690	3.96712	1	100.305	7.9312	266.668	1802.34	19.8747	47.7977	1.47104	high
TCGA-13-0916	1.76438	0	106.677	1.8913	726.606	460.168	702.511	24.8757	0.913914	low
TCGA-04-1347	5.25753	0	120.569	2.5703	5911.71	614.101	450.177	2.9417	0.866161	low
TCGA-24-1928	0.920548	1	153.745	19.8956	1882.19	579.198	108.921	1027.99	2.63251	high
TCGA-04-1337	0.167123	1	148.869	20.9486	1416.25	1005.88	183.287	18.7596	1.07647	high
TCGA-24-1924	2.51781	1	22.7466	3.4735	17155.2	1036.4	30.1457	29.3751	0.857078	low
TCGA-57-1993	2.09041	0	69.58	5.5959	325.097	745.155	111.308	179.516	1.18608	high
TCGA-25-1312	0.0849315	1	61.0919	3.7371	271.67	1656.47	103.353	73.9896	1.43993	high
TCGA-29-1702	1.99452	1	291.355	3.6706	119.47	779.079	763.415	3.7763	1.00353	high
TCGA-24-2036	5.33425	1	29.8973	6.0961	31.0894	602.744	548.279	3.4852	0.947574	low
TCGA-23-1029	0.734247	0	30.0381	10.4622	205.708	553.902	9.0401	5.2459	0.931474	low
TCGA-61-2088	0.39726	0	21.6039	1.6129	18.7383	194.031	378.314	5.2864	0.829188	low
TCGA-61-2104	6.40548	0	23.3406	4.4651	16346.6	387.123	61.9976	59.6343	0.72221	low
TCGA-13-0885	7.61644	0	26.5518	2.7787	897.786	701.139	3.0002	8.0864	0.970269	low
TCGA-61-1918	1.31233	1	24.0198	7.3869	215.874	1223.91	37.1238	14.6839	1.1744	high
TCGA-61-1743	3.6411	1	30.448	3.1525	13032.2	625.827	79.2401	4.9585	0.778516	low
TCGA-24-1425	0.49589	0	571.883	44.3303	4518.13	582.436	68.2807	82.975	0.951785	low
TCGA-04-1364	2.80548	1	82.4265	2.0382	63.3209	744.477	584.233	4.4447	0.993646	high
TCGA-31-1951	1.87397	0	256.386	25.223	4142.51	545.943	205.199	81.9024	0.944894	low
TCGA-13-0714	0.517808	1	186.681	9.6693	2307.44	468.388	87.0276	21.5823	0.890735	low
TCGA-61-1998	0.460274	0	198.015	11.6165	392.599	1083.06	43.4356	41.9335	1.14961	high
TCGA-13-0765	2.38082	0	41.6715	0.3242	1263.42	1200.68	5.6117	743.732	2.43512	high
TCGA-30-1891	2.50411	1	594.717	15.9408	10634.8	1093.62	35.5959	126.742	1.07094	high
TCGA-24-1565	0.854795	1	6.2853	0.7325	76.9969	862.791	5.1379	55.5821	1.08925	high
TCGA-09-1662	7.44384	1	61.8792	7.6442	250.025	1415.9	7.7725	22.9451	1.26164	high
TCGA-24-1416	0.531507	0	20.4707	1.5593	58.2857	1162.4	15.4338	50.9717	1.19765	high
TCGA-30-1892	4.06575	1	567.957	32.9048	1113.34	1630.03	30.6201	126.028	1.48631	high
TCGA-13-0913	2.49863	0	19.5169	1.34	38.5441	922.029	323.682	1.9738	1.05162	high
TCGA-31-1944	3.79726	0	46.6838	12.1862	5750	1307.76	71.8073	24.7716	1.11788	high
TCGA-09-0369	2.96438	1	291.382	16.5912	24.1366	579.424	1224.5	29.2889	0.965796	low
TCGA-04-1651	3.01918	1	9.2131	0.8493	271.032	369.752	5.2806	9.6019	0.879346	low
TCGA-24-2261	0.0657534	1	232.871	11.1115	6010.71	672.559	39.516	68.1339	0.94319	low
TCGA-10-0937	1.66575	1	22.8918	1.0708	374.607	1044.75	39.6296	22.283	1.1126	high
TCGA-29-1770	2.03014	0	543.952	20.7362	52.1425	1914.39	27.5293	27.8888	1.50071	high
TCGA-20-1684	1.59178	0	24.5935	2.2587	13.6102	1111.04	156.773	5.2939	1.12393	high
TCGA-61-1733	2.64932	0	374.005	6.5343	527.618	639.151	189.317	144.42	1.10079	high
TCGA-09-1669	2.54247	0	36.5412	5.9084	61520.3	1427.45	33.709	31.8123	0.484833	low
TCGA-04-1348	4.06301	1	31.8398	1.9644	12957.9	658.849	163.389	16.1919	0.797216	low
TCGA-23-1024	1.28219	0	96.3341	0.5456	198.05	987.982	30.4265	1.9135	1.0721	high
TCGA-25-1625	2.30137	1	68.0201	11.5512	4351.44	1046.72	10.8301	465.161	1.65231	high
TCGA-13-0760	0.961644	1	27.5878	0.9466	2694.14	387.465	3.9061	57.6908	0.894637	low
TCGA-23-2081	6.41644	1	67.1589	14.4905	27.2502	360.552	38.2958	5.8978	0.876693	low
TCGA-09-2045	2.92877	1	21.5228	2.6793	495.6	515.145	13.5411	327.757	1.27751	high
TCGA-13-1477	4.55342	1	156.389	3.9772	75.4884	769.68	16.1795	6.9297	1.00437	high
TCGA-29-1769	1.91507	0	53.3872	6.671	2693.1	1124.76	28.626	429.469	1.67765	high
TCGA-25-1328	5.50411	1	515.231	24.882	1731.18	1595.49	19.1685	30.449	1.31822	high
TCGA-24-1930	6.7589	1	184.422	13.406	53487.6	1071.28	18.2882	87.8223	0.518366	low
TCGA-13-0908	3.73699	0	326.471	30.4112	4061.97	325.148	46.0444	53.4715	0.853849	low
TCGA-29-1698	5.69315	0	150.823	26.1277	2694.38	406.548	110.528	37.9578	0.882136	low
TCGA-36-1575	0.712329	0	97.6084	5.1024	762.612	467.789	467.392	1.3042	0.893665	low
TCGA-25-1877	2	1	70.8363	8.4575	27162.8	1593.56	875.255	22.3821	0.873672	low
TCGA-23-1027	2.67397	1	45.3107	4.9261	108.534	749.289	24.3664	34.6373	1.02604	high
TCGA-30-1714	3.1726	1	16.5684	2.3786	243.065	2810.19	31.6905	16.1042	1.98925	high
TCGA-25-1320	3.16438	1	893.029	49.1693	7760.04	838.994	212.061	15.9247	0.918567	low
TCGA-23-1119	10.8301	0	81.1419	4.2304	75681.8	528.999	166.486	14.8252	0.282675	low
TCGA-24-1846	0.364384	0	253.175	8.7869	1169.15	839.512	101.068	11.9065	1.01547	high
TCGA-25-1870	1.24658	1	23.2566	3.3837	21.5769	1409.37	214.752	17.1596	1.25594	high
TCGA-24-1562	3.79178	1	267.156	10.3421	1171.73	1465.89	19.7873	91.7399	1.35732	high
TCGA-13-1404	0.550685	0	215.706	9.3901	13344.1	960.761	174.246	30.3507	0.888694	low
TCGA-23-2084	4.15342	1	66.4961	15.0626	60.4801	534.805	27.01	34.2078	0.955913	low
TCGA-23-1022	4.13973	1	101.415	0.6638	145.546	1523.29	5.0399	6.9122	1.28801	high
TCGA-09-1667	5.15616	0	37.1786	4.2783	6949.26	828.208	397.23	72.9316	0.98337	high
TCGA-24-2023	3.73699	1	6.3055	1.577	461.735	1366.17	8.5531	18.3733	1.23103	high
TCGA-59-2354	2.86575	1	343.353	32.7055	16567.7	690.073	53.1342	27.5574	0.769786	low
TCGA-13-A5FT	4.56438	0	20.2738	1.5651	7986.82	529.933	176.987	77.473	0.880391	low
TCGA-24-1544	2.24658	1	98.4526	0.756	1146.35	936.156	519.809	4.3475	1.04075	high
TCGA-25-1632	4.92877	1	81.9211	2.8565	7.8438	1274.77	120.646	3.0732	1.18402	high
TCGA-25-1635	4.33699	1	768.905	32.5198	3267.93	607.601	488.402	129.468	1.02712	high
TCGA-29-1703	4.9726	1	94.836	4.2541	107.287	1415.17	344.66	10.0995	1.24752	high
TCGA-61-2008	2.55342	0	71.1501	6.4226	15792.6	1943.37	93.6599	35.0605	1.18997	high
TCGA-24-1567	1.43562	1	22.5158	4.7658	21.8191	815.203	48.4576	7.8286	1.02146	high
TCGA-09-1661	3.20274	1	58.4918	2.3724	57.2433	472.68	85.9125	7.9958	0.911443	low
TCGA-23-1809	0.0438356	0	225.086	6.2833	1973.85	509.57	938.528	278.595	1.18396	high
TCGA-09-0366	4.8137	1	13.5897	0.4803	324.943	520.486	27.223	267.835	1.20617	high
TCGA-29-1699	3.03014	1	61.6658	8.5813	11044.7	526.65	500.278	54.0284	0.81784	low
TCGA-23-1114	5.72329	1	121.727	10.0609	21.9648	571.149	660.151	10.8068	0.944958	low
TCGA-24-1431	1.59726	1	38.3762	3.4563	83.0758	1955.06	11.4877	15.874	1.50158	high
TCGA-24-2262	0.030137	1	60.8051	9.8751	13115.1	376.228	88.0203	929.533	1.86109	high
TCGA-25-2409	2.24932	1	145.118	13.2209	671.621	600.978	11.689	49.7211	0.983358	low
TCGA-OY-A56P	3.30685	0	333.207	6.8671	134.757	1457.43	189.124	78.5739	1.35731	high
TCGA-13-0887	5.55616	1	16.0905	2.2547	1833.3	1112.59	370.972	9.9225	1.09783	high
TCGA-13-1409	0.569863	0	176.819	1.7911	6.8943	1453.14	27.2437	9.0009	1.26389	high
TCGA-13-0883	5.74521	1	512.124	34.9961	966.529	1374.52	21.502	17.3299	1.2233	high
TCGA-13-1509	0.347945	0	204.882	12.1542	12677.3	968.867	96.9062	16.8316	0.88804	low
TCGA-13-0724	0.227397	1	118.176	4.7185	3651.35	773.872	73.0647	71.2218	1.01575	high
TCGA-61-1725	2.61918	0	152.647	10.7088	2894.87	1246.92	111.65	19.9953	1.14053	high
TCGA-24-1616	3.1863	1	87.5788	1.4475	13.1935	671.306	11.1541	61.4533	1.02951	high
TCGA-36-1581	2.05753	0	24.9166	6.9133	42258.7	264.934	29.2267	80.7616	0.470446	low
TCGA-13-1405	0.613699	0	199.12	13.8577	6646.24	637.281	475.196	897.788	2.17549	high
TCGA-25-1319	5.41644	1	33.4687	3.0105	220.221	367.784	345.173	8.1773	0.878185	low
TCGA-30-1855	0.205479	1	189.607	11.1809	15247.6	1105.64	403.936	34.0779	0.908257	low
TCGA-13-0923	0.534247	0	8.069	0.7175	489.587	479.27	48.1497	68.766	0.966018	low
TCGA-29-1778	1.24384	0	59.5775	3.5652	34968	1091.6	48.4996	77.8681	0.692378	low
TCGA-24-1548	1.35068	1	22.364	3.6305	9186.69	401.462	131.868	13.0605	0.774495	low
TCGA-13-1512	0.257534	0	28.4267	5.4149	2104.35	735.774	20.0071	2.3863	0.957261	low
TCGA-09-0364	2.43014	1	37.3377	7.3668	52.0774	1947.99	325.435	4.1157	1.48069	high
TCGA-13-0911	2.30959	0	196.684	5.3175	5554.55	501.971	414.751	58.108	0.888523	low
TCGA-29-1691	4.0274	1	121.304	4.7994	2246.94	887.58	1454.66	27.4276	1.03074	high
TCGA-09-2053	3.31233	0	33.2121	4.1524	59913.3	611.979	76.2155	29.1089	0.378437	low
TCGA-13-0727	1.26575	1	85.4803	2.1215	13.2722	1205.88	39.5545	60.8837	1.22843	high
TCGA-20-1687	0.221918	0	388.698	5.8	2669.7	1227.45	8.5962	25.186	1.14335	high
TCGA-23-1110	4.54247	0	89.022	1.778	66.4152	842.187	34.6097	10.2217	1.03246	high
TCGA-23-1030	2.4274	0	102.434	2.126	1613.87	1493.19	318.753	21.7069	1.26514	high
TCGA-31-1946	2.51507	0	310.527	31.2938	9474.32	871.067	75.5474	31.0298	0.917763	low
TCGA-36-1569	2.42466	0	904.201	47.6471	6716.97	796.689	27.897	71.7087	0.975496	low
TCGA-09-2054	1.74521	1	167.547	32.7202	11698.4	634.216	168	37.124	0.824287	low
TCGA-24-1564	2.15616	1	176.005	17.7173	861.823	334.97	60.2464	247.866	1.10164	high
TCGA-30-1861	2.89863	1	516.545	52.2364	1041.3	686.952	143.2	16.5191	0.97196	low
TCGA-24-1426	0.446575	0	58.0152	1.1538	56.376	559.101	140.477	28.4055	0.957946	low
TCGA-24-2035	2.34795	1	358.794	78.3764	7004.33	638.752	37.4184	89.0999	0.938242	low
TCGA-04-1362	3.69315	1	37.1673	1.1504	65.1087	962.283	214.126	34.5139	1.10174	high
TCGA-24-1552	3.44932	1	57.5502	4.7438	265.762	696.3	505.462	7.4942	0.97785	low
TCGA-09-0367	1.49863	1	98.8595	0.6446	911.017	2156.06	23.3425	408.4	2.37681	high
TCGA-61-1995	0.167123	0	131.26	2.3165	172.607	797.998	124.037	23.4345	1.0297	high
TCGA-24-2267	3.96164	1	33.4425	3.667	49939	545.901	38.9154	63.1408	0.449043	low
TCGA-23-1028	4.11781	0	33.8615	1.1207	3208.87	1663.59	125.313	23.469	1.3077	high
TCGA-09-1670	1.49863	0	148.116	1.9625	108.097	886.71	7.3601	54.4122	1.09606	high
TCGA-13-0762	2.68767	0	40.5592	1.0566	247.783	531.152	352.021	3.6895	0.922374	low
TCGA-29-1783	0.60274	0	210.783	7.1245	16666.7	1871.52	79.2594	139.792	1.27701	high
TCGA-OY-A56Q	1.57808	0	69.6846	1.9783	70.0661	691.56	130.635	1.9334	0.973729	low
TCGA-04-1332	3.41644	1	192.607	19.6275	585.867	716.325	82.1316	71.3315	1.04619	high
TCGA-24-1843	0.290411	0	37.5914	2.7999	35788	502.122	448.28	28.9759	0.534417	low
TCGA-23-1120	0.356164	0	47.0658	5.275	534.415	452.293	82.3871	32.0093	0.921072	low
TCGA-25-1318	2.91507	1	274.165	12.7239	99.9788	287.42	47.095	441.253	1.3404	high
TCGA-24-1434	1.55616	1	623.992	44.2997	4082.36	1591.49	172.657	365.318	1.79295	high
TCGA-61-2097	5.05205	0	39.0159	12.2018	1043.41	523.51	24.4082	18.4625	0.922509	low
TCGA-25-1324	2.83562	1	83.2506	4.3448	9411.16	747.665	609.637	6.1218	0.859438	low
TCGA-25-1871	2.08219	1	54.5645	2.9196	6.2197	717.774	180.352	1.6208	0.982904	low
TCGA-24-1467	8.83288	1	10.728	3.9233	619.164	1152.88	10.8442	8.8645	1.13294	high
TCGA-24-1844	0.309589	0	67.7741	4.5666	20.9521	787.158	90.148	9.6679	1.01394	high
TCGA-25-1314	2.75068	1	376.911	4.9659	1513.92	1306.72	4.6211	18.3364	1.18703	high
TCGA-13-0720	3.71233	1	26.3189	0.9194	2437.94	446.976	6.9352	765.729	1.90455	high
TCGA-09-2051	5.25753	0	25.1005	4.7478	1369.97	447.087	92.6214	273.712	1.16492	high
TCGA-20-0987	1.92055	1	7.3052	0.6163	48130	944.951	26.6894	944.872	1.31208	high
TCGA-25-1630	3.18356	1	31.4276	4.7524	966.892	1621.95	63.2523	84.7779	1.42376	high
TCGA-61-1738	2.98356	1	25.1811	1.6448	8424	626.396	449.526	228.536	1.05528	high
TCGA-61-1737	3.73699	0	142.078	29.994	1058.58	560.711	46.7507	218.538	1.14824	high
TCGA-29-1781	0.69863	0	69.6399	3.4929	75611.5	779.174	18.4427	166.199	0.359536	low
TCGA-24-1435	3.6274	1	234.847	36.72	186.492	444.025	171.866	13.7272	0.906333	low
TCGA-30-1718	4.32603	1	277.35	23.388	11174.1	1701.77	486.081	50.4179	1.20053	high
TCGA-29-1784	0.446575	0	21.9784	1.8723	70180.7	732.067	153.445	23.5753	0.332855	low
TCGA-13-0800	0.676712	0	30.2968	1.7581	3.9664	300.412	762.83	3.8339	0.857869	low
TCGA-24-2280	5.87123	0	494.284	30.3826	17789.2	506.608	370.952	88.2975	0.756524	low
TCGA-61-2016	0.0986301	1	97.676	4.0009	1847.58	516.038	25.4586	30.8775	0.920327	low
TCGA-13-0797	0.726027	0	14.7654	0.9684	4173.66	620.624	71.893	14.5556	0.903012	low
TCGA-04-1648	2.3863	1	6.6993	0.5591	1151.27	143.854	294.594	34.6797	0.825733	low
TCGA-25-2396	0.252055	1	89.8887	5.6277	8524.26	614.644	146.629	24.4445	0.84992	low
TCGA-30-1866	3.05205	1	44.6288	0.7262	2046.86	366.351	279.59	35.2924	0.877001	low
TCGA-24-1845	0.317808	0	5.934	0.2012	112.731	709.101	27.1786	41.6555	1.01977	high
TCGA-09-1665	3.46849	1	18.7977	2.2671	8278.54	634.103	76.887	14.729	0.850173	low
TCGA-13-1481	7.25479	1	287.41	14.5656	80617.2	487.094	32.795	15.5923	0.25804	low
TCGA-25-2404	2.41918	1	304.317	17.9502	1264.87	511.794	253.638	56.1713	0.952113	low
TCGA-25-2392	0.0849315	1	47.4034	3.0059	5390.54	543.072	153.596	13.0882	0.861998	low
TCGA-13-0906	3.74521	0	77.3473	2.0783	5243.91	433.238	76.9957	335.235	1.16225	high
TCGA-13-1505	0.350685	0	407.266	25.3872	30817.9	824.514	352.096	34.3058	0.646912	low
TCGA-61-1907	2.60822	0	40.0638	0.6085	15225	815.029	552.982	12.1568	0.806635	low
TCGA-25-2400	3.50137	1	46.5772	2.3146	149.078	799.589	249.234	31.2304	1.03897	high
TCGA-24-2020	12.6685	1	76.3686	4.6757	78.1957	621.735	106.765	5.8788	0.955209	low
TCGA-24-1474	1.85205	1	80.5863	2.7597	36.5569	615.841	186.597	62.8799	1.01186	high
TCGA-13-0891	5.75068	0	105.392	1.3671	38.0129	375.816	439.395	137.349	1.0092	high
TCGA-13-0884	8.93151	1	137.717	5.319	739.259	581.499	19.6947	47.8258	0.974072	low
TCGA-29-2414	7.18082	1	417.748	28.025	2192.53	524.921	264.815	3.8293	0.892709	low
TCGA-24-1105	3.95068	1	203.71	7.3796	17808	387.296	31.3195	48.9275	0.697978	low
TCGA-24-0975	1.81644	1	308.053	16.3649	5941.74	531.882	25.5801	43.3393	0.878388	low
TCGA-24-1422	0.0630137	1	422.399	28.6008	1359.05	1772.53	27.1625	199.785	1.67513	high
TCGA-23-2077	9.65753	0	110.641	4.8028	778.528	831.445	313.981	388.857	1.5045	high
TCGA-36-1571	1.90411	1	114.206	5.1048	50.8005	657.02	19.4333	5.3417	0.966333	low
TCGA-25-1329	1.25205	1	263.092	15.407	4613.57	567.469	81.1857	68.0397	0.931159	low
TCGA-13-0899	4.67945	0	58.2207	3.2007	3595.46	1044.75	55.7305	20.1481	1.05499	high
TCGA-25-1631	0.0246575	1	43.4166	4.843	285.176	1347.87	14.6993	16.8986	1.22514	high
TCGA-13-0801	0.690411	0	6.9095	0.8193	16296	1229.41	27.726	18.4424	0.915817	low
TCGA-09-1674	0.712329	0	68.4694	5.5703	11.4653	400.433	723.796	6.5348	0.889169	low
TCGA-24-1546	5.35616	1	875.336	51.0789	7278.26	1034.22	24.6935	20.7866	0.992465	high
TCGA-09-2044	0.509589	0	56.5601	2.56	1869.11	1143.32	293.108	23.7031	1.12435	high
TCGA-29-1763	5.56712	0	77.2776	6.35	883.778	451.493	508.914	51.3864	0.934278	low
TCGA-25-1623	1.54795	1	675.528	41.644	52295	549.885	79.0841	131.432	0.464865	low
TCGA-25-2398	3.75068	1	1346.7	56.6824	4574.9	1030.17	529.111	46.0309	1.06179	high
TCGA-25-2401	0.246575	1	258.277	29.6317	3917.68	688.081	113.62	18.8236	0.931283	low
TCGA-29-1696	2.8274	1	8.4592	1.3602	96.5734	2486.18	6.1907	8.9834	1.77763	high
TCGA-10-0928	1.54247	1	79.194	1.7339	4.4279	753.222	83.4494	7.788	1.00091	high
TCGA-25-2397	1	1	63.5515	1.223	203.074	752.962	507.956	235.745	1.26275	high
TCGA-59-2351	9.67671	0	104.24	7.5661	80778.3	766.382	9.1539	16.0266	0.282482	low
TCGA-10-0931	2.73973	1	12.4819	0.719	183.296	502.104	133.54	8.8836	0.919388	low

## Sheet: 6 pyroptosis-related lncRNAs
id	futime	fustat	AC006001.2	LINC02585	AL136162.1	AC005041.3	AL023583.1	LINC02881	riskScore	Risk
TCGA-25-1633	5.18082	1	1.1734	0.962	2.0989	0.8716	1.3747	0	1.20853	high
TCGA-23-1122	3.25753	1	5.2929	8.128	3.6377	0.6294	1.501	0.0477	0.771671	low
TCGA-57-1586	1.86027	0	9.0349	2.705	5.0076	0.2228	8.3071	0	1.52476	high
TCGA-10-0933	1.22192	1	2.2088	3.2106	1.0897	2.0039	4.8081	0.0245	1.15619	high
TCGA-61-2003	0.334247	0	11.5705	4.806	3.0354	0.8403	3.9037	0.0289	1.53786	high
TCGA-29-1710	2.60548	1	2.8351	2.8847	2.5475	2.1157	0.5653	0	1.2483	high
TCGA-36-1577	2.14521	0	1.6139	5.8248	2.6098	0.8796	1.7836	0	0.790531	low
TCGA-04-1338	3.88493	0	1.9834	1.5056	0.8897	0.5684	1.1618	0	1.17098	high
TCGA-61-2092	4.30959	0	0.7116	7.3654	1.7141	2.2244	0.1516	0	0.73641	low
TCGA-25-1315	4.33699	1	4.0832	4.5855	3.0222	2.308	6.0284	0	1.16641	high
TCGA-13-0888	5.86575	0	3.5662	7.3089	4.4296	0.4415	4.0106	0.0557	0.74062	low
TCGA-24-2290	3.01918	1	4.7095	5.9581	1.2458	0.8097	0.3576	0.0341	0.927578	low
TCGA-59-2363	0.452055	0	4.3598	1.7871	3.141	0.8995	0.3575	0.0341	1.34908	high
TCGA-04-1514	4.71233	1	7.5491	5.6169	4.967	1.1566	2.4079	0.0584	1.1645	high
TCGA-04-1530	9.92329	1	3.9974	6.7774	3.4793	0.4816	4.9222	0.1824	0.800568	low
TCGA-04-1331	3.66027	1	6.9451	6.9668	0.8736	0.5079	8.445	0	0.934792	low
TCGA-25-1627	1.07945	1	2.9807	6.485	14.1962	0.9401	0.3114	0	0.809153	low
TCGA-09-1666	4.8	0	2.8587	5.8716	1.2996	0.5397	5.472	0	0.819662	low
TCGA-61-2098	5.46027	0	3.837	9.1806	10.4105	4.5966	0.7457	0.0276	0.92756	low
TCGA-24-1849	0.482192	0	2.0956	4.113	0.8916	2.4365	1.8446	0	1.09948	high
TCGA-24-0982	1.86027	1	5.4066	9.5114	4.0351	0.6702	3.6969	0.1088	0.685868	low
TCGA-13-0890	5.66575	0	1.2837	1.8792	1.566	0.2838	1.3427	0	1.05825	high
TCGA-24-1550	3.42192	1	1.8741	0.2016	2.7861	0.9134	1.7287	0.0922	1.35549	high
TCGA-61-1724	1.74521	1	4.721	1.5358	4.3747	0.3092	4.2576	0	1.33531	high
TCGA-61-2095	5.13699	1	6.5247	7.6522	1.7044	3.8709	0.9841	0	1.16729	high
TCGA-24-1563	3.97534	1	3.482	2.5374	1.0957	0.2874	2.4475	0	1.13069	high
TCGA-20-0991	2.18356	0	5.9924	3.0437	0.7748	1.0111	1.0961	0	1.33308	high
TCGA-24-1428	1.44932	0	8.1213	3.9772	4.7364	0.6606	2.8985	0	1.33851	high
TCGA-13-1507	0.39726	0	2.4125	5.6507	2.0976	0.2844	0.3634	0	0.796385	low
TCGA-29-1766	3.28493	1	0.8478	4.3938	0.7989	0.1206	1.2329	0	0.80525	low
TCGA-20-1683	2.11507	0	3.9762	8.2257	1.7391	4.6795	2.1978	0.1094	1.02939	low
TCGA-04-1542	7.01644	1	11.5734	6.2695	11.4624	0.1052	4.0614	0.0797	1.25509	high
TCGA-13-0799	0.649315	0	5.7495	26.1857	9.7397	0.4519	4.9778	0.0856	0.146236	low
TCGA-13-0766	1.78356	0	1.1	6.441	0.3904	0.8645	1.3499	0	0.723827	low
TCGA-24-2254	4.75616	1	8.5415	11.3645	1.1921	1.8481	5.6215	0	0.771581	low
TCGA-24-1850	0.460274	0	2.6426	1.4443	1.9257	1.1631	0.9081	0.1652	1.29223	high
TCGA-25-1321	2.83014	1	5.3128	2.528	2.1669	0.2181	2.3223	0.0413	1.2498	high
TCGA-24-1551	4.32603	1	2.7524	2.7857	3.1908	0.4206	16.9576	0.1274	1.07249	high
TCGA-61-2009	3.32055	0	1.5208	5.9369	1.1285	2.1189	0.6478	0	0.872307	low
TCGA-61-2000	1.20822	0	4.3348	3.6209	2.8685	0.2343	7.0074	0	1.06903	high
TCGA-20-1686	0.243836	0	1.6551	0.7067	1.7988	4.4106	0.3231	0	1.76292	high
TCGA-04-1536	2.42466	1	6.2039	1.8485	1.7764	0.0797	4.1206	0	1.38351	high
TCGA-10-0927	6.82192	1	6.506	7.9458	2.5282	0.7499	2.0438	0	0.851126	low
TCGA-09-2048	0.378082	1	1.0873	13.3491	5.9503	0.2601	1.4768	0	0.360676	low
TCGA-24-1847	0.939726	0	4.7855	7.1285	2.4134	1.6332	2.0233	0.0562	0.901798	low
TCGA-57-1582	2.00274	1	4.3537	1.3278	4.2972	0.0802	1.4117	0	1.30491	high
TCGA-25-1313	2.24658	1	9.8537	3.5743	2.8161	0.072	3.9227	0.0272	1.45447	high
TCGA-13-1485	1.72329	1	4.0415	7.0559	0.4462	2.5015	1.5256	0	0.942173	low
TCGA-13-1495	4.10411	0	3.1666	4.6121	1.5973	0.4643	8.097	0.0251	0.931156	low
TCGA-24-1417	0.652055	0	2.2429	2.2287	2.482	0.3365	1.8153	0	1.08811	high
TCGA-61-1728	2.32329	0	2.5347	3.9433	3.3354	0.3107	2.7047	0	0.941785	low
TCGA-13-0920	1.15068	0	6.0441	6.4141	9.4025	0.2421	1.7873	0.0458	0.911458	low
TCGA-13-0804	2.93973	1	4.5076	6.3842	1.707	0.4537	4.3146	0	0.852893	low
TCGA-24-1558	1.6274	1	11.9596	6.4038	4.6573	0.6669	5.5284	0	1.33483	high
TCGA-61-2101	4.62466	1	6.8766	4.3741	2.8949	0.6869	3.5703	0.02	1.20366	high
TCGA-25-2393	3.16986	1	1.0592	2.6532	1.0964	1.2384	0.7859	0	1.06173	high
TCGA-23-1023	3.37808	0	4.6487	3.4567	2.1604	0.6525	1.0373	0	1.14869	high
TCGA-24-2024	4.84658	1	7.7675	7.9739	6.8003	0.4014	5.7624	0	0.884172	low
TCGA-61-1900	0.482192	0	4.5728	9.8211	4.1412	0.4417	0.3942	0.0239	0.621918	low
TCGA-13-0919	1.2411	0	1.5061	8.1553	3.8104	0.9164	2.6506	0.0217	0.635185	low
TCGA-24-2281	3.71781	0	3.3603	3.7633	5.1546	0.3788	0.7314	0	1.01068	low
TCGA-13-1488	5.90137	1	4.0141	7.6933	3.0683	0	2.9789	0	0.704181	low
TCGA-23-1109	4.27945	1	1.8668	12.4757	1.9659	8.4564	1.3311	0	0.870592	low
TCGA-61-2002	1.49863	0	4.5521	3.3823	2.289	0.908	2.2233	0.1289	1.17761	high
TCGA-24-1469	0.758904	0	4.105	7.2842	2.7812	1.4666	1.2491	0.0555	0.841625	low
TCGA-24-1419	0.654795	0	3.862	4.4822	1.8892	1.046	8.5245	0	1.03505	high
TCGA-24-1413	0.526027	0	6.9689	4.9939	2.1186	0.4022	5.0239	0.0381	1.11296	high
TCGA-25-1634	2.98904	1	2.3822	13.3729	7.4778	0.4572	1.7307	0	0.394916	low
TCGA-25-1323	1.08219	1	6.1154	3.002	2.0923	2.4176	0.8151	0.0572	1.53427	high
TCGA-24-1436	0.712329	1	5.1937	5.8477	1.0345	0.3341	1.1925	0	0.922352	low
TCGA-13-0897	4.78904	0	3.0306	5.9525	0.1882	1.5632	0.7544	0	0.902916	low
TCGA-13-0768	0.70411	0	6.0254	1.0132	0.829	2.142	0.7384	0.0579	1.78919	high
TCGA-10-0926	2.1589	1	0.9732	2.8964	2.3697	0.1988	1.2417	0	0.938567	low
TCGA-24-1553	4.8411	1	2.9513	2.5083	3.6484	0.2913	2.9777	0	1.09994	high
TCGA-13-0725	1.03288	1	2.8227	5.0825	1.1415	0.8126	5.947	0	0.902423	low
TCGA-23-2078	7.29041	0	3.8427	12.2709	2.5237	1.5795	0.6209	0.069	0.527686	low
TCGA-59-2350	1.86027	1	2.3887	2.1941	0.2992	1.9878	2.6337	0.0314	1.28175	high
TCGA-13-0893	3.6137	1	2.0216	1.4538	1.2335	0.2927	5.4428	0.0277	1.14963	high
TCGA-23-1032	0.230137	1	3.03	2.768	2.4945	0.0363	1.7335	0	1.05362	high
TCGA-24-1842	0.693151	0	16.6423	3.5669	3.9722	1.4138	5.3136	0.0255	2.43704	high
TCGA-25-1316	3.50411	1	2.0705	0.6956	1.0962	1.1905	2.5051	0	1.34347	high
TCGA-57-1583	0.947945	1	3.9383	3.9713	1.2997	0.8395	6.231	0.3179	1.06947	high
TCGA-13-2060	0.717808	0	3.1028	5.9393	6.7399	0.1237	0.9131	0	0.795025	low
TCGA-31-1950	1.56438	0	3.2421	4.0271	8.5166	0.9602	5.4518	0.1939	1.03348	low
TCGA-04-1361	2.70959	0	2.0013	7.3407	2.5692	0.4434	2.2973	0	0.674787	low
TCGA-13-0924	0.506849	0	2.1925	2.09	1.6467	0.526	3.6437	0	1.11834	high
TCGA-24-1923	1.89041	1	4.1958	4.629	0.7769	1.6131	7.4493	0.0814	1.09677	high
TCGA-61-1910	3.08767	0	9.6594	4.8656	3.5386	0.9184	5.006	0	1.37956	high
TCGA-24-1103	4.50959	1	7.8886	3.9147	0.9965	0.2364	0.5818	0	1.27741	high
TCGA-25-1628	1.71781	1	5.9331	6.1629	0.9912	1.5749	2.3575	0.1897	1.0481	high
TCGA-25-1326	3.42192	1	4.6308	1.3237	2.6955	1.2792	1.6797	0.0303	1.48141	high
TCGA-57-1584	1.76164	0	5.7962	6.8745	2.1499	2.7405	1.9804	0	1.08387	high
TCGA-30-1853	3.02192	1	14.3935	6.166	2.0652	0.49	2.8381	0	1.54499	high
TCGA-24-1556	5.88493	1	6.8668	5.2553	6.2389	7.7956	7.3419	0.0177	2.13441	high
TCGA-20-1685	1.39178	0	2.6433	4.0316	2.6572	0.2029	1.1234	0.1537	0.930693	low
TCGA-24-1470	0.287671	0	6.1748	7.4121	1.308	4.0161	15.813	0	1.18545	high
TCGA-23-1123	2.78904	1	2.945	4.5518	2.6483	0.8798	5.3076	0	0.960556	low
TCGA-29-1711	2.88493	0	4.0279	1.8977	1.3802	0.6877	0.3254	0	1.28467	high
TCGA-13-1510	0.213699	0	2.5317	4.6799	2.8856	0.8603	13.9567	0	0.925182	low
TCGA-09-2056	1.03836	0	1.3588	3.2763	1.1583	0.2199	1.0924	0	0.928296	low
TCGA-23-1026	2.23562	0	1.0695	3.5788	1.3556	0.9007	1.1762	0.0341	0.945161	low
TCGA-13-0886	6.18904	0	1.4542	2.3654	1.0322	0.2143	4.1374	0.1082	1.01511	low
TCGA-10-0934	0.558904	1	1.1006	3.5851	1.7382	2.0451	0.1537	0	1.05155	high
TCGA-24-1423	0.520548	0	3.3821	2.2541	1.5711	0.5673	0.9986	0.0215	1.18425	high
TCGA-24-1424	0.50137	0	4.5	10.3949	6.8361	1.4027	3.565	0	0.641615	low
TCGA-24-2019	0.405479	0	6.976	6.7558	5.0468	5.9434	2.9717	0	1.57582	high
TCGA-23-1113	2.6	1	2.8805	4.7228	0.7156	0.3566	2.8345	0	0.897607	low
TCGA-57-1585	0.145205	1	5.2268	4.3723	7.6847	0.8803	1.1871	0.0417	1.1142	high
TCGA-04-1655	3.78082	1	4.666	9.418	1.3611	1.1669	0.2485	0	0.693927	low
TCGA-29-1690	3.96712	1	1.318	1.9766	0.5191	2.9183	4.1803	0	1.33954	high
TCGA-13-0916	1.76438	0	4.1476	9.506	2.8584	0.5153	3.908	0	0.629074	low
TCGA-04-1347	5.25753	0	1.8999	4.493	3.3584	0.2261	0.428	0	0.856115	low
TCGA-24-1928	0.920548	1	4.0328	0.6482	0.825	1.5662	1.4821	0	1.56443	high
TCGA-04-1337	0.167123	1	1.8382	6.578	1.7125	2.4832	1.2818	0.0171	0.865772	low
TCGA-24-1924	2.51781	1	5.1025	1.9862	0.5778	0.18	0.7493	0.0454	1.29374	high
TCGA-57-1993	2.09041	0	5.2753	5.4604	2.5151	2.6385	0.6242	0	1.18782	high
TCGA-25-1312	0.0849315	1	3.9968	3.1124	1.3376	1.4527	2.6201	0.0647	1.22954	high
TCGA-29-1702	1.99452	1	1.0894	5.5612	5.8884	2.3217	1.0658	0	0.897619	low
TCGA-24-2036	5.33425	1	9.6643	5.3996	1.6957	0.2965	3.7037	0	1.24018	high
TCGA-23-1029	0.734247	0	4.1885	5.8446	8.944	0.6619	4.677	0.0278	0.897313	low
TCGA-61-2088	0.39726	0	26.5961	9.0552	3.5791	11.6522	5.9411	0	6.68684	high
TCGA-61-2104	6.40548	0	7.1386	5.4318	6.8703	0.214	2.8348	0	1.06067	high
TCGA-13-0885	7.61644	0	1.1159	2.9897	2.283	0.0903	5.383	0.0684	0.92885	low
TCGA-61-1918	1.31233	1	3.1961	5.0003	6.0609	0.302	10.0034	0.1906	0.886429	low
TCGA-61-1743	3.6411	1	4.1102	3.0573	2.4868	0.1944	2.4006	0	1.10776	high
TCGA-24-1425	0.49589	0	6.9873	8.5816	2.7305	0.8099	1.1037	0.0307	0.829606	low
TCGA-04-1364	2.80548	1	2.6753	8.1798	4.9265	0.3088	0.5698	0	0.64107	low
TCGA-31-1951	1.87397	0	2.0711	7.4181	0.2498	1.4935	1.5076	0	0.741012	low
TCGA-13-0714	0.517808	1	1.6806	1.2412	0.7899	0	0.1064	0	1.11906	high
TCGA-61-1998	0.460274	0	2.3447	1.6018	2.5241	0.1613	2.7468	0	1.14141	high
TCGA-13-0765	2.38082	0	1.4477	7.2805	2.1729	1.8254	2.0964	0	0.746482	low
TCGA-30-1891	2.50411	1	1.1718	2.4844	1.9072	0.5836	0.852	0	1.02194	low
TCGA-24-1565	0.854795	1	2.4021	2.0397	1.5509	0.392	10.0797	0	1.12329	high
TCGA-09-1662	7.44384	1	7.6269	7.7878	2.2925	0.392	0.6041	0	0.891509	low
TCGA-24-1416	0.531507	0	3.2259	4.4077	0.4579	0.3803	1.4037	0.036	0.944873	low
TCGA-30-1892	4.06575	1	1.8919	1.5206	0.5529	0.1148	1.3037	0.0869	1.11558	high
TCGA-13-0913	2.49863	0	2.188	8.228	7.3803	1.8222	0.4468	0.0157	0.713372	low
TCGA-31-1944	3.79726	0	7.7475	6.7568	1.521	0.4859	1.3242	0	0.996319	low
TCGA-09-0369	2.96438	1	3.5679	2.5762	4.8281	0.2992	1.5632	0.1586	1.13346	high
TCGA-04-1651	3.01918	1	3.6756	4.7688	2.8179	1.6652	6.7719	0	1.05568	high
TCGA-24-2261	0.0657534	1	14.4825	4.13	1.8283	1.4642	2.5249	0.0616	2.05154	high
TCGA-10-0937	1.66575	1	6.1481	0.8889	2.0203	0	8.9934	0	1.49628	high
TCGA-29-1770	2.03014	0	4.9568	12.6859	1.7857	0.309	2.4911	0	0.481677	low
TCGA-20-1684	1.59178	0	5.9985	9.979	10.7077	1.2351	13.8017	0.0187	0.715922	low
TCGA-61-1733	2.64932	0	1.5178	2.2682	4.3596	0.7828	4.0005	0.2223	1.08335	high
TCGA-09-1669	2.54247	0	4.2646	2.8309	3.6458	0.285	4.8948	0.027	1.15094	high
TCGA-04-1348	4.06301	1	7.4021	11.4522	3.7588	0.6288	4.4377	0	0.640467	low
TCGA-23-1024	1.28219	0	2.534	4.9953	6.389	0.9364	11.2833	0	0.904977	low
TCGA-25-1625	2.30137	1	5.5799	2.7598	1.8503	0.4167	0.3549	0.0197	1.26518	high
TCGA-13-0760	0.961644	1	2.5588	2.9733	8.9105	0.5573	1.7757	0	1.05551	high
TCGA-23-2081	6.41644	1	4.6145	2.9147	5.2994	0.6949	7.2603	0	1.21019	high
TCGA-09-2045	2.92877	1	4.5144	4.441	3.499	1.9373	2.2	0	1.17122	high
TCGA-13-1477	4.55342	1	2.0649	2.8432	1.7099	0.1982	2.4753	0	1.00449	low
TCGA-29-1769	1.91507	0	2.8061	2.0662	3.2977	0.624	6.9289	0	1.17175	high
TCGA-25-1328	5.50411	1	5.1266	5.2942	1.2588	1.8449	2.095	0.0931	1.11161	high
TCGA-24-1930	6.7589	1	4.5132	1.3201	1.1315	0.6834	1.8756	0	1.39325	high
TCGA-13-0908	3.73699	0	3.0917	3.5866	0.8695	0.5416	0.82	0.0228	1.02685	low
TCGA-29-1698	5.69315	0	2.6423	1.3301	3.3856	1.3198	2.7695	0	1.32495	high
TCGA-36-1575	0.712329	0	7.6401	14.3247	2.5446	4.7736	1.1294	0.2071	0.729008	low
TCGA-25-1877	2	1	1.7552	5.29	2.116	1.2781	0.0605	0	0.868822	low
TCGA-23-1027	2.67397	1	3.0563	6.9975	1.3544	0.5794	2.4773	0	0.749662	low
TCGA-30-1714	3.1726	1	1.685	1.9847	4.1137	0.1199	1.1571	0	1.05643	high
TCGA-25-1320	3.16438	1	5.0433	3.1104	3.0452	0.7226	1.6001	0.0274	1.22134	high
TCGA-23-1119	10.8301	0	1.902	7.7262	3.8312	0.5303	1.8067	0.0402	0.652591	low
TCGA-24-1846	0.364384	0	1.9048	5.4133	1.8171	0.2515	3.1418	0	0.788197	low
TCGA-25-1870	1.24658	1	6.0711	4.6387	4.1674	1.1537	1.7313	0.0312	1.17043	high
TCGA-24-1562	3.79178	1	2.9082	4.9929	0.7943	0.6283	1.3556	0	0.89905	low
TCGA-13-1404	0.550685	0	3.297	6.5995	6.4169	0.26	13.8752	0.0328	0.765832	low
TCGA-23-2084	4.15342	1	2.2408	2.2133	1.6767	0.557	1.7711	0.0211	1.1119	high
TCGA-23-1022	4.13973	1	4.5508	2.4674	5.6078	0.0745	1.3116	0.0564	1.18695	high
TCGA-09-1667	5.15616	0	5.4897	5.5024	1.9482	0.8746	6.2572	0	1.01822	low
TCGA-24-2023	3.73699	1	4.011	2.6193	1.5752	1.8255	3.0404	0	1.33309	high
TCGA-59-2354	2.86575	1	1.9302	4.9988	1.3163	0.885	1.2119	0.0197	0.869571	low
TCGA-13-A5FT	4.56438	0	3.922	6.1049	1.9733	1.2974	2.3264	0	0.914577	low
TCGA-24-1544	2.24658	1	1.1221	4.9456	3.9565	3.8833	0.2544	0	1.09946	high
TCGA-25-1632	4.92877	1	1.0825	3.0697	5.6321	0	2.4884	0	0.912588	low
TCGA-25-1635	4.33699	1	1.6739	6.3531	3.1419	0.7675	2.0917	0.0291	0.747611	low
TCGA-29-1703	4.9726	1	2.8044	7.116	3.5829	0.6612	0.7509	0	0.736302	low
TCGA-61-2008	2.55342	0	2.3788	9.4087	2.3327	0.7749	1.8578	0	0.587043	low
TCGA-24-1567	1.43562	1	1.606	1.7554	6.3301	6.3617	0.602	0.0669	1.90933	high
TCGA-09-1661	3.20274	1	5.4752	3.6978	1.2929	0.6013	0.3414	0	1.17265	high
TCGA-23-1809	0.0438356	0	4.8876	9.1706	1.5391	1.9884	0.7661	0.0269	0.775712	low
TCGA-09-0366	4.8137	1	3.2372	1.0723	2.5345	0.8096	1.379	0	1.33988	high
TCGA-29-1699	3.03014	1	2.8449	2.6387	4.6869	0.3678	3.324	0.0348	1.08771	high
TCGA-23-1114	5.72329	1	2.0822	3.4225	6.4172	0.646	4.365	0.1712	0.993087	low
TCGA-24-1431	1.59726	1	9.072	5.1433	0.2338	0.932	0.6615	0.0294	1.30132	high
TCGA-24-2262	0.030137	1	8.706	2.6048	0.7104	0.6555	1.9356	0.0993	1.57147	high
TCGA-25-2409	2.24932	1	5.5024	1.7433	1.1094	1.1188	2.6905	0.0498	1.47644	high
TCGA-OY-A56P	3.30685	0	12.021	10.7703	0.9346	0.8132	0.7555	0	0.90593	low
TCGA-13-0887	5.55616	1	1.6523	3.5745	1.5392	0.1136	1.5162	0	0.90947	low
TCGA-13-1409	0.569863	0	5.0185	2.3892	2.6064	0.3608	4.3427	0.1093	1.26113	high
TCGA-13-0883	5.74521	1	4.8304	3.2817	1.2596	1.3214	2.8762	0.0417	1.25478	high
TCGA-13-1509	0.347945	0	3.2779	3.9564	0.6043	0.239	1.5197	0	0.975403	low
TCGA-13-0724	0.227397	1	6.7611	14.9334	2.21	1.6781	1.3102	0	0.492406	low
TCGA-61-1725	2.61918	0	2.1846	3.8933	2.1826	0	6.3423	0	0.901062	low
TCGA-24-1616	3.1863	1	5.9889	2.4739	1.1072	0	2.3495	0	1.28007	high
TCGA-36-1581	2.05753	0	3.9411	5.7925	4.0177	1.7493	1.0669	0	0.982554	low
TCGA-13-1405	0.613699	0	1.8869	5.3626	0.9	1.2458	0.5305	0	0.866997	low
TCGA-25-1319	5.41644	1	2.0715	0.779	1.1803	0.7842	2.0037	0	1.28421	high
TCGA-30-1855	0.205479	1	4.0825	4.3553	3.9593	0.6071	4.9693	0.0192	1.01866	low
TCGA-13-0923	0.534247	0	3.237	9.3271	3.2276	0.9995	2.786	0.2064	0.634532	low
TCGA-29-1778	1.24384	0	5.2026	9.3848	2.3235	0.8442	4.9648	0	0.696924	low
TCGA-24-1548	1.35068	1	10.2554	4.0714	2.2824	0.0512	3.6071	0	1.41885	high
TCGA-13-1512	0.257534	0	2.6531	2.1481	6.2979	0.2433	1.4734	0	1.11293	high
TCGA-09-0364	2.43014	1	3.67	7.2103	19.0685	2.9694	1.1802	0.0375	0.949139	low
TCGA-13-0911	2.30959	0	1.9729	10.2551	2.5038	0.177	0.8541	0	0.501771	low
TCGA-29-1691	4.0274	1	2.4062	2.7589	4.3055	2.4301	3.1933	0.1052	1.26827	high
TCGA-09-2053	3.31233	0	3.7658	3.0394	1.8158	0.459	1.4519	0.1986	1.11461	high
TCGA-13-0727	1.26575	1	4.9204	3.6015	1.6371	0.997	2.3674	0	1.18843	high
TCGA-20-1687	0.221918	0	2.3088	3.7747	1.5687	0.1629	2.1268	0	0.931451	low
TCGA-23-1110	4.54247	0	8.8779	9.4632	4.5361	2.0785	6.1959	0	0.958408	low
TCGA-23-1030	2.4274	0	6.5458	8.6642	2.6933	0	3.1152	0	0.744852	low
TCGA-31-1946	2.51507	0	3.9986	5.7208	2.3923	0.3455	5.7388	0	0.871975	low
TCGA-36-1569	2.42466	0	2.946	5.8658	2.8318	0.4276	1.0752	0	0.815774	low
TCGA-09-2054	1.74521	1	3.4249	2.9247	9.2528	4.593	6.4196	0	1.61671	high
TCGA-24-1564	2.15616	1	3.3872	2.9291	9.7993	2.3884	7.9863	0.1005	1.31609	high
TCGA-30-1861	2.89863	1	2.5779	18.8215	7.1864	0.6496	2.9508	0	0.245378	low
TCGA-24-1426	0.446575	0	3.7135	3.4042	1.8273	0.8322	0.9729	0.0371	1.1119	high
TCGA-24-2035	2.34795	1	3.0998	1.8824	2.5098	0.1895	5.7026	0.1076	1.16468	high
TCGA-04-1362	3.69315	1	2.2364	4.1469	2.3413	0.2637	2.2082	0.025	0.904482	low
TCGA-24-1552	3.44932	1	2.4195	4.5322	1.3088	0.7246	1.8286	0	0.920298	low
TCGA-09-0367	1.49863	1	1.3759	1.4056	2.907	0.5837	2.4102	0	1.14277	high
TCGA-61-1995	0.167123	0	7.3337	8.5699	0.3596	0.7964	2.4116	0.1759	0.846224	low
TCGA-24-2267	3.96164	1	6.267	3.0473	2.327	0.3681	2.2992	0	1.27603	high
TCGA-23-1028	4.11781	0	3.2913	5.6566	1.2342	0.3417	21.9703	0	0.841796	low
TCGA-09-1670	1.49863	0	4.5046	3.8595	0.8125	0.3067	2.6821	0	1.06302	high
TCGA-13-0762	2.68767	0	9.8397	10.0152	6.4505	0.769	1.5427	0	0.853176	low
TCGA-29-1783	0.60274	0	4.2638	4.2809	1.7259	1.068	2.1703	0	1.08147	high
TCGA-OY-A56Q	1.57808	0	8.3583	9.1833	14.0425	3.9112	5.451	0	1.13014	high
TCGA-04-1332	3.41644	1	3.483	5.1555	1.37	0.4791	3.1282	0	0.902977	low
TCGA-24-1843	0.290411	0	3.2092	2.2759	2.9517	0.3207	3.2522	0.0174	1.14383	high
TCGA-23-1120	0.356164	0	9.4018	11.3924	7.8211	0.178	2.4588	0	0.693404	low
TCGA-25-1318	2.91507	1	7.6149	5.0392	1.6168	0.179	1.3724	0	1.12698	high
TCGA-24-1434	1.55616	1	3.1127	3.0968	1.1636	0.6235	1.5223	0.0236	1.08399	high
TCGA-61-2097	5.05205	0	2.0424	4.2121	0.6701	0.795	4.6046	0	0.933632	low
TCGA-25-1324	2.83562	1	4.0877	13.1227	6.2268	2.2715	6.5038	0	0.527145	low
TCGA-25-1871	2.08219	1	7.6619	11.6723	11.6723	1.6524	2.627	0	0.700027	low
TCGA-24-1467	8.83288	1	7.5829	9.2506	2.8256	0.2235	1.967	0	0.764558	low
TCGA-24-1844	0.309589	0	3.6035	3.9113	3.8903	0.139	2.6828	0	0.988914	low
TCGA-25-1314	2.75068	1	7.3912	2.9178	1.9157	0.3427	0.5559	0	1.37478	high
TCGA-13-0720	3.71233	1	3.5336	5.5086	0.8837	4.3058	4.2229	0	1.24703	high
TCGA-09-2051	5.25753	0	3.2377	3.8929	5.1476	1.9238	3.095	0.0202	1.14329	high
TCGA-20-0987	1.92055	1	2.1124	1.3744	0.4998	0.1384	1.7283	0	1.14777	high
TCGA-25-1630	3.18356	1	2.9124	6.5286	0.6783	0.3756	2.7188	0	0.762032	low
TCGA-61-1738	2.98356	1	3.3923	3.1279	1.4993	0.7729	0.4388	0.065	1.11368	high
TCGA-61-1737	3.73699	0	2.3912	3.2672	2.4504	0.8634	2.8012	0	1.04636	high
TCGA-29-1781	0.69863	0	0.9845	3.5011	0.9046	0.3895	4.2341	0.0421	0.903742	low
TCGA-24-1435	3.6274	1	1.7527	2.3684	4.8803	0.2384	5.0992	0	1.03476	high
TCGA-30-1718	4.32603	1	2.9082	5.3696	2.3822	0.7784	0.2946	0	0.8803	low
TCGA-29-1784	0.446575	0	3.2297	5.4034	4.3227	0.7071	1.4825	0	0.888128	low
TCGA-13-0800	0.676712	0	2.2378	3.2339	4.0625	0.4439	5.3943	0.0336	1.0009	low
TCGA-24-2280	5.87123	0	2.6802	12.9756	2.5689	0.8708	2.5712	0.0989	0.433027	low
TCGA-61-2016	0.0986301	1	4.385	1.959	2.9088	0.986	2.9954	0.0187	1.34033	high
TCGA-13-0797	0.726027	0	4.5169	7.2196	1.482	0.3517	4.0335	0	0.782394	low
TCGA-04-1648	2.3863	1	4.9486	6.2561	1.9687	0.872	1.8568	0	0.920119	low
TCGA-25-2396	0.252055	1	4.5114	1.9965	2.178	0.4522	7.061	0	1.28088	high
TCGA-30-1866	3.05205	1	7.3171	2.3484	1.159	0.304	2.3587	0	1.43795	high
TCGA-24-1845	0.317808	0	5.3013	2.922	2.6004	0.0929	1.6614	0.0352	1.19038	high
TCGA-09-1665	3.46849	1	6.922	13.845	5.1326	6.5705	1.4491	0.0411	0.862876	low
TCGA-13-1481	7.25479	1	2.6898	3.0871	3.5014	0.7103	3.2519	0.0168	1.0673	high
TCGA-25-2404	2.41918	1	1.0218	2.7923	1.9884	0.0703	8.4989	0.0266	0.93914	low
TCGA-25-2392	0.0849315	1	1.4318	9.1575	8.4764	0.5028	1.4276	0	0.554821	low
TCGA-13-0906	3.74521	0	0.9607	0.6908	2.1981	0.8345	5.7454	0	1.21999	high
TCGA-13-1505	0.350685	0	6.1028	5.0991	1.527	4.0763	9.2067	0	1.47086	high
TCGA-61-1907	2.60822	0	6.4369	6.3647	1.1046	1.2232	5.4074	0	1.02526	low
TCGA-25-2400	3.50137	1	4.0629	4.3145	2.5102	0.3475	3.206	0.0329	0.997221	low
TCGA-24-2020	12.6685	1	3.4923	4.2459	2.5365	0.977	0.5201	0.0231	1.02906	low
TCGA-24-1474	1.85205	1	2.8013	5.5817	2.4647	6.7428	3.0993	0.0304	1.4863	high
TCGA-13-0891	5.75068	0	3.9733	4.2859	2.5975	0.1079	8.1455	0	0.972989	low
TCGA-13-0884	8.93151	1	1.5216	6.653	0.3024	0.0837	3.2799	0.0634	0.676743	low
TCGA-29-2414	7.18082	1	1.8191	4.4045	3.3749	1.0451	1.6724	0	0.926498	low
TCGA-24-1105	3.95068	1	6.7191	10.9174	2.4662	0.4996	1.5317	0	0.639336	low
TCGA-24-0975	1.81644	1	1.4094	3.2778	0.745	0.2475	0.9836	0.0234	0.933252	low
TCGA-24-1422	0.0630137	1	5.9875	3.3572	1.4457	3.095	2.2724	0.0202	1.5686	high
TCGA-23-2077	9.65753	0	4.543	12.0367	10.4275	3.5639	5.0589	0.054	0.674169	low
TCGA-36-1571	1.90411	1	4.6613	10.5431	0.4303	2.9241	0.7379	0	0.734918	low
TCGA-25-1329	1.25205	1	2.3939	5.947	1.0475	2.3573	0.8923	0	0.93689	low
TCGA-13-0899	4.67945	0	1.8749	1.9163	2.1639	0.0914	1.3144	0	1.07204	high
TCGA-25-1631	0.0246575	1	4.1874	4.7089	1.6267	0.2844	0.2019	0	0.962752	low
TCGA-13-0801	0.690411	0	2.9002	4.6956	2.7695	1.2106	1.6889	0	0.974655	low
TCGA-09-1674	0.712329	0	2.3643	5.3206	11.6432	3.3285	2.5742	0.0435	1.08398	high
TCGA-24-1546	5.35616	1	5.9211	2.3725	0.5608	0.2866	1.2205	0.0271	1.32156	high
TCGA-09-2044	0.509589	0	1.9237	5.8199	3.2086	0.1701	1.2555	0.0215	0.754202	low
TCGA-29-1763	5.56712	0	3.9365	4.9733	2.6122	0.5006	2.0846	0	0.944576	low
TCGA-25-1623	1.54795	1	5.8077	3.6558	1.0948	0.7793	0.3688	0	1.21987	high
TCGA-25-2398	3.75068	1	8.9618	8.114	2.6823	1.5594	0.8222	0.0422	1.04034	high
TCGA-25-2401	0.246575	1	4.1976	2.764	0.8166	0.9391	5.1544	0.0395	1.2253	high
TCGA-29-1696	2.8274	1	1.525	1.5321	1.8663	0.5552	4.0458	0	1.13623	high
TCGA-10-0928	1.54247	1	7.6047	3.4751	0.7582	0.2099	1.1918	0.0397	1.3057	high
TCGA-25-2397	1	1	6.3734	6.7696	3.7485	2.602	4.2212	0	1.11719	high
TCGA-59-2351	9.67671	0	4.6332	3.7653	1.412	0.0711	2.3002	0.0538	1.05713	high
TCGA-10-0931	2.73973	1	2.8254	9.3183	3.0053	0.134	1.1604	0	0.572604	low

## Sheet: 8 cuproptosis-related mRNAs
id	futime	fustat	AMER1	ATP2A3	HIPK2	RRP12	VANGL1	JAG2	GALNT6	CD79A	riskScore	Risk
TCGA-25-1633	5.18082	1	7.73	10.3852	17.6777	19.7634	29.2463	25.2341	12.6349	13.9354	1.14092	high
TCGA-23-1122	3.25753	1	4.7179	4.2194	18.6226	20.0626	41.8103	23.4897	33.4759	1.702	1.08003	high
TCGA-57-1586	1.86027	0	6.8338	5.1463	14.4175	15.823	26.6648	9.3744	25.9326	11.9061	1.15451	high
TCGA-10-0933	1.22192	1	3.8025	1.3998	6.3134	5.3565	7.1659	21.6711	3.209	1.6856	1.19999	high
TCGA-61-2003	0.334247	0	7.9258	15.6363	25.1251	21.3272	49.6323	10.6658	19.198	4.279	1.16346	high
TCGA-29-1710	2.60548	1	6.2737	11.9638	4.1776	16.4401	24.5973	11.2266	16.6224	43.8709	0.903813	low
TCGA-36-1577	2.14521	0	10.9512	7.1752	10.427	12.9602	50.3979	34.8769	19.091	0.4854	1.7439	high
TCGA-04-1338	3.88493	0	1.1583	2.3546	11.6878	7.8366	11.0516	9.0659	17.3713	2.6347	0.95125	low
TCGA-61-2092	4.30959	0	7.9058	7.305	8.0654	15.4974	18.8013	33.5127	17.5898	6.7025	1.4096	high
TCGA-25-1315	4.33699	1	4.8464	2.6077	30.5011	25.119	32.989	7.2015	31.2347	0.0279	0.951091	low
TCGA-13-0888	5.86575	0	2.6014	1.8566	30.0286	8.4652	18.5303	12.3484	25.8157	0.7816	0.833502	low
TCGA-24-2290	3.01918	1	8.0149	3.346	36.3636	12.3297	34.0848	21.6998	50.1322	1.2599	1.04569	high
TCGA-59-2363	0.452055	0	14.888	1.5753	18.3297	28.0359	34.4784	25.447	9.2093	2.1284	1.94406	high
TCGA-04-1514	4.71233	1	14.8153	4.9584	73.7002	27.4818	48.1711	16.0075	32.775	0.5585	0.966755	low
TCGA-04-1530	9.92329	1	4.2198	4.2737	13.5052	12.4782	12.3711	19.2295	58.0705	13.0233	0.992118	low
TCGA-04-1331	3.66027	1	4.6375	13.0745	15.646	6.9671	33.7071	9.1875	28.9231	3.5034	1.09548	high
TCGA-25-1627	1.07945	1	8.5332	2.4045	34.2376	27.6058	36.5647	6.5898	34.0816	6.2418	1.04957	high
TCGA-09-1666	4.8	0	6.4992	3.1939	25.7834	7.2804	29.9717	3.1918	12.2791	2.1965	1.08631	high
TCGA-61-2098	5.46027	0	15.2866	15.5941	45.1397	33.7891	41.1487	20.589	19.561	0.3876	1.43647	high
TCGA-24-1849	0.482192	0	5.5985	15.2532	13.8634	6.6854	16.3718	20.1518	12.0022	54.5598	0.684106	low
TCGA-24-0982	1.86027	1	3.3632	1.8842	7.9198	12.2767	9.1786	4.1874	6.0052	15.7203	0.985347	low
TCGA-13-0890	5.66575	0	8.1233	8.5138	21.2527	24.1185	19.1116	36.2312	46.3972	38.2981	0.857731	low
TCGA-24-1550	3.42192	1	8.8232	11.151	16.5846	7.6128	31.6106	8.1064	13.2536	31.5797	1.01948	low
TCGA-61-1724	1.74521	1	8.1637	15.9177	30.3066	8.3057	10.8049	10.1814	61.703	11.3852	1.02239	low
TCGA-61-2095	5.13699	1	8.5946	13.2457	67.5894	25.7929	25.7061	32.0731	30.8255	1.4228	0.722782	low
TCGA-24-1563	3.97534	1	4.1779	3.8149	8.09	5.933	24.4125	13.2378	16.4996	5.2729	1.15329	high
TCGA-20-0991	2.18356	0	2.3914	11.8742	6.5492	7.7989	14.154	10.577	9.1673	140.22	0.248334	low
TCGA-24-1428	1.44932	0	3.6116	8.4223	15.5623	18.1149	17.5296	9.0951	24.138	27.2311	0.800586	low
TCGA-13-1507	0.39726	0	2.805	19.7164	1.2496	2.1372	13.8724	5.7865	7.4306	23.1425	0.959593	low
TCGA-29-1766	3.28493	1	2.4958	1.9649	4.3851	7.6464	10.3954	5.3613	17.2309	4.8931	1.10179	high
TCGA-20-1683	2.11507	0	5.9138	13.4517	7.1978	13.5839	23.7815	11.0384	2.6435	196.37	0.165033	low
TCGA-04-1542	7.01644	1	2.0869	0.3367	4.2214	17.145	9.9402	19.5005	26.6307	0.3556	1.13224	high
TCGA-13-0799	0.649315	0	6.4398	1.4211	9.9349	22.2891	24.3281	14.5677	11.3927	0.7856	1.34731	high
TCGA-13-0766	1.78356	0	1.9355	0.9157	17.581	5.4108	14.3915	6.2284	17.8703	35.6939	0.646354	low
TCGA-24-2254	4.75616	1	8.2543	3.8778	31.6317	16.9153	37.6877	20.5739	22.7034	0.4462	1.13663	high
TCGA-24-1850	0.460274	0	0.853	12.8403	9.4467	8.9281	12.8837	13.602	4.8675	30.7508	0.710787	low
TCGA-25-1321	2.83014	1	6.2011	1.3144	23.5798	17.5945	36.4958	5.777	31.5964	1.896	1.10194	high
TCGA-24-1551	4.32603	1	5.0657	5.8694	13.7947	8.7637	27.2179	10.1754	13.4881	4.9155	1.13265	high
TCGA-61-2009	3.32055	0	1.705	2.7701	8.1359	7.7518	8.4089	3.3905	17.7314	3.5025	1.01811	low
TCGA-61-2000	1.20822	0	3.636	2.2136	16.134	4.9154	20.1371	3.4952	32.4706	1.8105	1.04621	high
TCGA-20-1686	0.243836	0	1.8782	20.9916	4.2588	3.8001	6.7787	6.1502	16.1565	10.6492	1.00088	low
TCGA-04-1536	2.42466	1	3.8355	0.6983	13.8288	6.4203	22.1162	18.3772	4.5227	1.0398	1.09925	high
TCGA-10-0927	6.82192	1	2.3156	1.7934	19.0222	12.3481	20.9737	3.5763	9.9362	12.0221	0.836758	low
TCGA-09-2048	0.378082	1	2.8512	0.6857	4.6949	5.9968	10.9222	1.8144	10.7526	0.7222	1.17164	high
TCGA-24-1847	0.939726	0	4.4356	13.8323	14.2359	9.7386	40.0025	13.8977	59.1497	19.8236	0.924983	low
TCGA-57-1582	2.00274	1	4.0119	3.1337	11.3282	16.1294	30.1365	14.8923	44.852	10.4952	1.03585	low
TCGA-25-1313	2.24658	1	8.7776	2.2089	26.037	12.3702	40.5599	10.2887	23.3046	1.0425	1.25083	high
TCGA-13-1485	1.72329	1	2.3388	2.6606	8.3792	10.0603	13.6212	19.4037	7.8404	0.5816	1.08647	high
TCGA-13-1495	4.10411	0	2.3604	1.2178	27.9268	10.1193	17.1994	4.3746	24.7485	0.6085	0.846026	low
TCGA-24-1417	0.652055	0	8.5994	7.874	65.6694	18.3548	65.361	13.1984	37.5542	6.0129	0.705327	low
TCGA-61-1728	2.32329	0	6.4033	1.4917	18.1396	5.8823	27.3545	5.7109	23.8155	1.0251	1.20686	high
TCGA-13-0920	1.15068	0	1.5141	1.8808	5.6634	11.5985	7.5229	11.1422	14.5767	20.1694	0.868778	low
TCGA-13-0804	2.93973	1	1.252	2.0075	8.9051	11.7542	11.93	6.9279	11.6415	1.5335	1.00304	low
TCGA-24-1558	1.6274	1	18.5592	4.3199	23.7626	23.3886	49.9799	4.1143	45.543	19.9015	1.85194	high
TCGA-61-2101	4.62466	1	3.0104	1.7015	21.1155	25.6043	19.3437	23.3233	31.2079	1.1227	0.953494	low
TCGA-25-2393	3.16986	1	9.2224	3.5116	11.1366	33.3521	20.0342	3.5775	16.6982	2.6382	1.52774	high
TCGA-23-1023	3.37808	0	6.9307	15.3824	13.3469	16.3491	20.318	7.4017	10.6625	1.5123	1.31636	high
TCGA-24-2024	4.84658	1	5.4443	1.6195	14.6064	8.5645	34.2947	5.0034	40.3467	4.3746	1.15243	high
TCGA-61-1900	0.482192	0	7.9457	10.6	29.7012	7.6928	43.1341	41.3275	21.4174	14.4139	0.984834	low
TCGA-13-0919	1.2411	0	1.7377	1.5154	3.994	16.5903	35.3686	28.2894	20.4939	2.3924	1.08871	high
TCGA-24-2281	3.71781	0	7.2003	8.7747	12.912	17.3484	31.0646	7.6421	47.0521	37.5755	0.912135	low
TCGA-13-1488	5.90137	1	1.6663	3.1473	8.9611	5.7886	13.6755	14.9894	20.9277	26.5646	0.784247	low
TCGA-23-1109	4.27945	1	4.2982	4.9033	20.0318	12.6975	23.2014	20.976	36.8471	14.0699	0.906217	low
TCGA-61-2002	1.49863	0	5.8133	8.8533	15.1659	30.5678	27.7409	18.8982	43.4058	11.4543	1.08314	high
TCGA-24-1469	0.758904	0	7.2457	4.2874	17.8728	21.4709	11.7646	6.7114	94.3635	22.8389	1.00551	low
TCGA-24-1419	0.654795	0	27.5257	2.0392	56.0311	14.4766	17.4299	148.51	50.2647	7.5765	2.34735	high
TCGA-24-1413	0.526027	0	6.093	1.988	33.9844	19.8998	39.1234	11.7938	35.0738	0.8254	0.969163	low
TCGA-25-1634	2.98904	1	2.5177	1.8295	9.1172	18.2186	50.6192	11.8765	17.5349	0.368	1.08993	high
TCGA-25-1323	1.08219	1	6.1765	7.1846	20.3671	23.0131	26.4816	19.5948	9.3835	1.0945	1.15666	high
TCGA-24-1436	0.712329	1	3.7547	4.8894	12.7798	13.7832	22.8054	37.5781	13.0198	2.8119	1.08802	high
TCGA-13-0897	4.78904	0	1.6653	3.834	4.6433	7.0179	28.7641	9.6994	20.5608	0.3774	1.09872	high
TCGA-13-0768	0.70411	0	1.689	19.9014	11.1426	6.1705	5.7197	31.9195	5.1088	36.3133	0.687541	low
TCGA-10-0926	2.1589	1	2.8637	5.2821	31.296	14.2407	10.43	4.4862	10.5576	2.2079	0.819906	low
TCGA-24-1553	4.8411	1	6.8373	17.5725	16.5724	10.3088	20.7668	21.9652	19.5749	69.1056	0.606984	low
TCGA-13-0725	1.03288	1	1.7007	3.596	11.3919	5.7918	21.9429	3.8479	22.0532	7.6736	0.933324	low
TCGA-23-2078	7.29041	0	9.0468	18.1952	32.1842	22.194	34.8899	27.3454	32.14	46.703	0.718296	low
TCGA-59-2350	1.86027	1	6.4388	2.7217	21.3856	24.4099	41.9756	3.9921	101.898	0.44	1.16728	high
TCGA-13-0893	3.6137	1	6.3436	11.1404	9.1349	7.5057	53.4067	6.8309	16.2888	1.5194	1.34302	high
TCGA-23-1032	0.230137	1	4.1919	3.9799	25.0048	8.4602	21.9272	4.4957	30.3564	1.0004	0.9725	low
TCGA-24-1842	0.693151	0	3.5342	9.0203	52.9409	17.869	36.9649	7.2277	11.7517	8.6478	0.602242	low
TCGA-25-1316	3.50411	1	18.797	6.0858	19.4661	15.4534	19.3554	7.923	9.9843	26.6472	1.84524	high
TCGA-57-1583	0.947945	1	9.0688	0.909	15.8942	11.9644	22.3098	6.9002	27.7784	0.4054	1.45908	high
TCGA-13-2060	0.717808	0	2.8219	3.2903	10.7356	24.5819	25.5583	5.4476	52.025	14.0973	0.937257	low
TCGA-31-1950	1.56438	0	4.976	5.2975	16.24	14.0229	22.1055	11.5548	22.6231	29.6115	0.837141	low
TCGA-04-1361	2.70959	0	3.41	4.9887	7.9159	9.8305	24.8863	16.3988	19.9602	1.2043	1.1551	high
TCGA-13-0924	0.506849	0	3.4921	6.5868	21.4719	9.8622	22.962	10.9628	11.4116	36.6773	0.665724	low
TCGA-24-1923	1.89041	1	4.4081	2.7135	27.9577	9.9749	9.0355	23.9294	22.4849	2.7003	0.930907	low
TCGA-61-1910	3.08767	0	6.8061	2.1271	30.6829	29.3648	33.1722	11.6485	11.5199	0.1774	1.06113	high
TCGA-24-1103	4.50959	1	2.9996	1.1502	15.1929	7.8626	45.5812	18.658	29.1231	1.1037	1.02843	low
TCGA-25-1628	1.71781	1	9.4829	14.3561	34.4736	17.9646	40.0431	16.8953	35.6706	15.2442	1.00345	low
TCGA-25-1326	3.42192	1	7.2089	4.7198	29.2256	15.8663	19.0629	12.4771	69.7065	6.9107	1.02934	low
TCGA-57-1584	1.76164	0	7.5777	3.6749	17.5883	23.7602	63.6687	9.7327	73.1163	0.2005	1.31252	high
TCGA-30-1853	3.02192	1	2.7162	0.6644	9.263	11.1344	6.0618	5.1216	4.9521	0.1893	1.10257	high
TCGA-24-1556	5.88493	1	9.7945	5.5861	24.6927	12.0343	48.2614	11.7041	24.3492	2.2992	1.33164	high
TCGA-20-1685	1.39178	0	13.4605	3.0045	27.9846	39.9159	61.9838	6.4346	58.3567	1.9108	1.58483	high
TCGA-24-1470	0.287671	0	4.7623	12.9308	36.2819	10.3302	26.3647	15.392	36.5465	17.899	0.725017	low
TCGA-23-1123	2.78904	1	11.4439	9.9401	19.0354	15.2593	32.9438	15.0253	32.8736	30.4817	1.16335	high
TCGA-29-1711	2.88493	0	5.265	6.0977	52.6911	9.7252	26.1131	14.7247	60.5499	4.4281	0.698856	low
TCGA-13-1510	0.213699	0	3.24	1.7415	12.4223	6.6118	16.6447	5.0444	17.7177	1.0682	1.08104	high
TCGA-09-2056	1.03836	0	1.7186	1.9098	5.1999	8.123	11.8168	1.8072	13.2174	2.0173	1.07512	high
TCGA-23-1026	2.23562	0	3.3583	3.9009	8.9465	12.4117	13.707	9.2396	20.7416	3.2619	1.11162	high
TCGA-13-0886	6.18904	0	2.7905	5.7777	10.8443	9.0725	23.0506	6.0527	18.6599	11.5562	0.960146	low
TCGA-10-0934	0.558904	1	1.9085	0.4927	3.7034	7.7078	6.6963	20.2698	2.5956	0.5954	1.12519	high
TCGA-24-1423	0.520548	0	8.7457	11.1794	12.9812	11.9272	18.9767	26.0533	14.693	0.904	1.4787	high
TCGA-24-1424	0.50137	0	13.2826	6.5718	44.0287	14.1345	27.7874	11.6776	25.4358	5.5799	1.22704	high
TCGA-24-2019	0.405479	0	6.6631	14.967	30.6614	22.8793	36.9232	43.0704	60.1571	9.9379	0.947727	low
TCGA-23-1113	2.6	1	3.6703	1.3317	18.9269	18.0979	31.0009	19.5503	16.9567	0.6887	1.02363	low
TCGA-57-1585	0.145205	1	6.2224	8.278	11.8766	20.2589	54.8658	11.1432	21.5012	18.0662	1.07751	high
TCGA-04-1655	3.78082	1	1.9987	4.0582	16.2004	9.9613	23.8097	7.5778	3.5884	1.0917	0.958194	low
TCGA-29-1690	3.96712	1	2.4679	5.1145	13.3198	10.2504	7.6383	5.9696	28.5916	1.7936	1.014	low
TCGA-13-0916	1.76438	0	5.6314	7.1213	69.9799	19.5402	25.0699	38.0299	20.0243	26.3039	0.451776	low
TCGA-04-1347	5.25753	0	1.5596	0.8233	9.9244	19.956	17.0435	5.0637	12.3924	6.5159	0.955174	low
TCGA-24-1928	0.920548	1	10.4784	13.1854	20.8181	9.4546	25.1957	10.3893	12.4802	7.8464	1.37174	high
TCGA-04-1337	0.167123	1	4.4335	5.4838	13.8576	20.2424	20.5357	13.634	19.6743	2.4636	1.12025	high
TCGA-24-1924	2.51781	1	3.4637	4.9079	13.9602	11.2285	27.7697	7.1822	22.0429	13.4691	0.939586	low
TCGA-57-1993	2.09041	0	10.7444	19.4599	40.8082	26.5772	35.1264	4.4621	26.3178	11.6792	1.03401	low
TCGA-25-1312	0.0849315	1	4.9673	1.8988	22.8052	14.227	21.055	12.1304	29.2651	1.2379	1.04362	low
TCGA-29-1702	1.99452	1	4.637	1.4836	37.5238	14.3587	31.0807	19.1271	15.0629	0.9064	0.850501	low
TCGA-24-2036	5.33425	1	0.9785	1.4307	22.1498	9.532	26.167	16.9453	17.1418	0.6801	0.84051	low
TCGA-23-1029	0.734247	0	16.3512	1.8281	33.5845	28.6418	55.2453	19.1267	60.88	0.7458	1.76541	high
TCGA-61-2088	0.39726	0	6.9392	9.0343	39.6599	27.7397	33.1102	25.8307	50.835	0.9761	0.944712	low
TCGA-61-2104	6.40548	0	7.5266	6.1848	26.2199	19.2177	45.9558	14.286	13.1173	19.218	0.954555	low
TCGA-13-0885	7.61644	0	3.485	4.6671	6.0766	13.6996	21.0744	28.0895	25.0996	3.2264	1.1623	high
TCGA-61-1918	1.31233	1	15.1548	2.7583	27.9256	15.0376	43.1389	12.5341	27.1058	0.6806	1.77275	high
TCGA-61-1743	3.6411	1	11.9373	3.4179	52.844	11.2377	36.6715	11.1688	49.8002	30.6237	0.774172	low
TCGA-24-1425	0.49589	0	10.066	11.6898	95.2557	15.8876	27.7367	17.8905	13.3927	8.8777	0.509109	low
TCGA-04-1364	2.80548	1	6.3885	4.3465	25.1275	11.9775	18.9105	8.2797	13.168	0.1491	1.11275	high
TCGA-31-1951	1.87397	0	6.5142	6.8513	33.4087	8.795	24.1892	21.8564	35.2914	4.8881	0.957659	low
TCGA-13-0714	0.517808	1	4.9194	5.6294	20.5719	12.0086	7.5445	13.4459	19.1062	21.0879	0.865046	low
TCGA-61-1998	0.460274	0	7.469	5.9667	16.6003	18.2582	36.0067	15.4133	45.4394	1.168	1.30727	high
TCGA-13-0765	2.38082	0	1.4123	4.8044	3.6124	6.2535	14.2195	3.8138	0.7256	1.6827	1.08188	high
TCGA-30-1891	2.50411	1	4.7238	2.5196	9.4065	9.2553	15.72	9.6604	5.9429	7.4475	1.14328	high
TCGA-24-1565	0.854795	1	2.7408	2.5889	12.8398	14.6885	14.4573	2.7957	38.3823	1.1358	1.04388	high
TCGA-09-1662	7.44384	1	7.8851	5.5941	26.8003	20.0998	34.5271	16.1829	51.9748	2.2715	1.16082	high
TCGA-24-1416	0.531507	0	3.8902	2.999	18.4032	12.039	28.9946	20.463	14.9838	0.4132	1.04684	high
TCGA-30-1892	4.06575	1	1.2673	1.0701	2.7663	4.0447	8.9294	3.2152	2.1398	2.8273	1.07129	high
TCGA-13-0913	2.49863	0	4.2362	2.1719	16.2297	14.2915	19.2292	5.5681	38.2556	0.7199	1.09463	high
TCGA-31-1944	3.79726	0	6.9837	4.3549	27.5958	8.6288	20.0242	10.3035	44.7033	8.5868	1.01896	low
TCGA-09-0369	2.96438	1	5.1838	3.8317	27.4888	12.5418	10.7957	10.937	13.9886	1.5606	0.991621	low
TCGA-04-1651	3.01918	1	3.0574	3.3264	31.0897	12.154	16.8891	24.2538	25.8493	26.4921	0.640186	low
TCGA-24-2261	0.0657534	1	10.8091	13.7193	45.3031	21.6514	53.2644	29.7909	19.5732	9.6628	1.00115	low
TCGA-10-0937	1.66575	1	1.4921	2.932	7.372	8.0179	22.1517	6.4014	9.2011	2.2038	1.02985	low
TCGA-29-1770	2.03014	0	2.8717	1.7221	7.3728	5.5907	18.2007	8.9788	9.6779	0.746	1.13308	high
TCGA-20-1684	1.59178	0	9.0314	0.8931	29.2497	14.9172	41.3194	4.7123	88.6452	0.3101	1.22766	high
TCGA-61-1733	2.64932	0	2.6893	5.6386	11.3463	11.9735	31.7226	4.925	7.555	0.7561	1.06527	high
TCGA-09-1669	2.54247	0	4.0369	5.97	25.075	12.3495	21.7665	10.887	10.8749	78.6446	0.417617	low
TCGA-04-1348	4.06301	1	2.9924	6.0434	11.0898	17.8892	20.9069	5.1001	21.7235	9.7604	0.987266	low
TCGA-23-1024	1.28219	0	7.9635	2.0914	16.0335	26.0147	8.3312	13.3705	10.877	2.4366	1.33668	high
TCGA-25-1625	2.30137	1	5.5937	10.9374	11.8442	16.5689	29.8383	17.2739	1.9511	9.9612	1.13415	high
TCGA-13-0760	0.961644	1	1.176	5.2271	3.5169	10.93	9.2911	1.4484	20.6641	3.3492	1.04951	high
TCGA-23-2081	6.41644	1	5.4934	4.1003	38.5357	10.0788	58.2562	15.5507	34.1064	0.5369	0.885692	low
TCGA-09-2045	2.92877	1	4.4751	3.8585	29.3516	6.1688	36.4302	36.7448	17.3897	1.1514	0.933366	low
TCGA-13-1477	4.55342	1	2.06	0.8271	13.1685	8.4236	5.5876	7.0574	4.0959	2.0094	0.989967	low
TCGA-29-1769	1.91507	0	1.306	0.9009	5.7667	4.1996	13.2333	11.6928	5.5367	3.6829	1.02363	low
TCGA-25-1328	5.50411	1	7.0924	5.6973	28.4701	17.7816	19.5293	5.8655	16.2966	4.1573	1.06344	high
TCGA-24-1930	6.7589	1	5.2231	10.3168	14.2953	11.7095	22.5692	5.0912	18.443	33.9364	0.831092	low
TCGA-13-0908	3.73699	0	4.5851	5.1276	12.5324	13.4395	22.8153	10.6612	12.5345	7.9911	1.08315	high
TCGA-29-1698	5.69315	0	9.3869	4.6843	49.8125	24.1599	30.9464	12.2102	22.187	6.6226	0.899081	low
TCGA-36-1575	0.712329	0	7.4432	2.1724	29.6358	24.9085	36.2178	15.823	29.3024	4.3701	1.06667	high
TCGA-25-1877	2	1	2.2693	2.2061	6.1193	11.8324	3.5077	3.1989	3.3587	14.5033	0.959014	low
TCGA-23-1027	2.67397	1	3.6628	1.8581	8.9337	11.3965	20.7712	20.3712	28.0979	2.0409	1.14653	high
TCGA-30-1714	3.1726	1	0.546	0.3725	2.7988	4.196	8.4206	10.5337	4.5322	0.521	1.05286	high
TCGA-25-1320	3.16438	1	12.2162	4.776	37.3077	16.4127	29.8069	10.6608	23.0426	8.4789	1.219	high
TCGA-23-1119	10.8301	0	1.7194	3.2455	5.2522	5.3266	9.3681	6.0805	21.3424	36.1581	0.744131	low
TCGA-24-1846	0.364384	0	10.8828	5.2335	20.1637	19.8705	34.7263	11.5674	55.1938	1.1538	1.52181	high
TCGA-25-1870	1.24658	1	8.2764	2.8398	41.1026	13.9897	25.4431	5.9787	37.2998	0.6367	1.00565	low
TCGA-24-1562	3.79178	1	6.6593	5.9569	23.7392	14.3329	28.1845	9.7412	23.1822	1.3046	1.13644	high
TCGA-13-1404	0.550685	0	3.7996	4.4547	10.3067	4.9058	24.6468	17.6472	19.1596	18.5789	0.950352	low
TCGA-23-2084	4.15342	1	7.6496	3.498	24.1839	18.3864	77.5952	19.1714	13.4522	0.6724	1.20479	high
TCGA-23-1022	4.13973	1	2.4506	2.8275	8.733	18.6834	16.8048	11.8862	16.0678	1.2234	1.08108	high
TCGA-09-1667	5.15616	0	6.3466	8.0124	12.8806	14.7678	31.1829	10.9867	39.9813	9.1224	1.1796	high
TCGA-24-2023	3.73699	1	3.2459	3.7297	15.5492	19.5533	21.6513	12.0955	19.9471	0.8815	1.04092	low
TCGA-59-2354	2.86575	1	9.3233	7.5137	10.731	23.1768	46.4173	10.7334	38.5028	18.828	1.29776	high
TCGA-13-A5FT	4.56438	0	4.913	4.4876	44.2207	53.4206	27.3203	69.5382	35.2088	8.0457	0.734328	low
TCGA-24-1544	2.24658	1	4.7966	1.6735	14.7306	9.49	42.2246	29.9017	47.9196	2.308	1.13317	high
TCGA-25-1632	4.92877	1	5.0553	1.0951	21.6871	19.0597	41.4115	7.7821	54.1911	2.7674	1.04675	high
TCGA-25-1635	4.33699	1	9.4676	17.0099	26.8491	10.1205	46.0639	7.5382	36.9343	5.6331	1.2262	high
TCGA-29-1703	4.9726	1	3.9114	2.4748	9.8345	10.2268	12.5435	13.9057	24.781	11.5749	1.03767	low
TCGA-61-2008	2.55342	0	10.5489	4.1914	10.7529	12.3046	17.5832	12.3629	2.1221	21.4131	1.35456	high
TCGA-24-1567	1.43562	1	18.6416	27.7526	15.762	35.2641	69.2181	37.8615	121.095	1.024	2.52665	high
TCGA-09-1661	3.20274	1	3.0306	5.9528	19.6781	8.0662	14.4909	14.4956	18.8265	0.1244	0.982901	low
TCGA-23-1809	0.0438356	0	4.4021	20.3528	21.203	9.3051	11.5768	9.4972	26.7545	4.2179	0.998499	low
TCGA-09-0366	4.8137	1	3.7686	9.2422	15.8563	13.5065	24.9115	13.9527	10.6842	1.1533	1.06555	high
TCGA-29-1699	3.03014	1	7.5478	6.8509	29.1501	20.4632	39.601	5.2093	34.5852	17.6125	0.93646	low
TCGA-23-1114	5.72329	1	7.2311	5.1639	34.8861	13.1493	33.8788	14.0997	40.1109	0.5303	1.02648	low
TCGA-24-1431	1.59726	1	1.5409	1.5064	5.769	8.8765	24.9487	51.9806	5.6737	2.5127	1.05075	high
TCGA-24-2262	0.030137	1	4.5344	9.0114	15.6541	11.7524	16.4912	15.3923	36.0188	13.0421	0.98264	low
TCGA-25-2409	2.24932	1	4.6181	4.3374	13.8862	5.7039	23.431	10.9516	12.4989	0.9216	1.1508	high
TCGA-OY-A56P	3.30685	0	9.1365	9.8487	76.7068	29.695	52.6868	5.7308	31.0115	0.821	0.667692	low
TCGA-13-0887	5.55616	1	1.3641	1.455	8.6153	13.3503	16.7387	3.9318	33.1995	2.8259	0.999344	low
TCGA-13-1409	0.569863	0	2.345	1.3791	9.5802	14.4563	17.7215	5.8864	6.788	0.4878	1.0713	high
TCGA-13-0883	5.74521	1	6.1718	3.8674	17.7184	19.3146	12.7134	11.889	13.959	1.3826	1.19267	high
TCGA-13-1509	0.347945	0	3.1177	2.925	8.8179	3.7896	10.5452	5.5141	8.9462	26.7026	0.853275	low
TCGA-13-0724	0.227397	1	2.9067	2.6761	9.5292	8.4277	15.5853	5.5659	16.0651	3.3933	1.07334	high
TCGA-61-1725	2.61918	0	3.139	1.7897	7.1519	12.8612	21.3795	2.6446	27.3938	1.7979	1.14103	high
TCGA-24-1616	3.1863	1	12.0454	1.1742	25.5493	10.6092	37.4923	5.2017	25.7642	0.4995	1.52966	high
TCGA-36-1581	2.05753	0	7.7926	32.795	15.8189	13.3311	181.836	6.8767	30.4365	84.3172	0.549934	low
TCGA-13-1405	0.613699	0	4.5922	6.3339	25.9859	7.8064	35.6522	13.7469	13.6512	10.2568	0.889659	low
TCGA-25-1319	5.41644	1	6.3203	3.3817	15.449	20.9571	36.4171	4.846	34.7059	0.7574	1.24691	high
TCGA-30-1855	0.205479	1	9.6891	6.5016	17.099	10.7284	20.3054	26.9596	24.9401	18.6878	1.22326	high
TCGA-13-0923	0.534247	0	3.4582	7.1265	11.2945	14.8517	16.5342	3.227	42.4928	1.5357	1.10518	high
TCGA-29-1778	1.24384	0	3.7987	7.1766	23.5691	12.3022	20.0897	11.5831	11.9002	40.9711	0.629849	low
TCGA-24-1548	1.35068	1	27.4119	4.9973	68.127	42.0169	55.2172	5.3024	43.975	16.2041	1.81937	high
TCGA-13-1512	0.257534	0	4.4885	1.7484	8.8871	6.6272	40.5088	20.8837	12.3209	3.2893	1.18732	high
TCGA-09-0364	2.43014	1	10.7125	0.7921	102.01	28.5749	22.6268	8.4063	2.4132	2.581	0.518568	low
TCGA-13-0911	2.30959	0	1.3457	2.7744	9.1205	13.534	10.2222	14.3302	22.8558	12.1352	0.897289	low
TCGA-29-1691	4.0274	1	6.3944	3.5628	18.4491	6.5249	26.7528	32.6757	11.6962	3.5539	1.16921	high
TCGA-09-2053	3.31233	0	3.0673	5.0497	20.3907	11.43	18.8837	6.5265	20.8097	47.6809	0.5851	low
TCGA-13-0727	1.26575	1	5.3179	1.4764	23.9752	15.7323	12.0512	4.5434	22.659	1.0942	1.05075	high
TCGA-20-1687	0.221918	0	2.9418	5.9493	15.7876	6.1713	22.3538	8.1715	22.183	8.6505	0.937865	low
TCGA-23-1110	4.54247	0	8.3637	0.9785	15.6507	11.1304	17.8777	4.6926	7.5737	3.3874	1.36076	high
TCGA-23-1030	2.4274	0	3.3883	1.661	12.5537	20.4053	18.1995	5.6099	38.9509	2.1602	1.0758	high
TCGA-31-1946	2.51507	0	6.0218	5.5389	17.6244	11.7793	39.9542	15.4797	30.0654	8.3845	1.09788	high
TCGA-36-1569	2.42466	0	9.969	15.0804	18.6449	26.1929	24.7688	12.6695	18.665	23.1852	1.16122	high
TCGA-09-2054	1.74521	1	17.7013	7.1022	62.1611	19.6661	37.4433	7.6899	6.6165	17.4874	1.1044	high
TCGA-24-1564	2.15616	1	6.4056	9.1451	28.1432	14.903	73.0887	22.8082	46.6586	1.7087	1.05369	high
TCGA-30-1861	2.89863	1	8.2056	2.5842	8.0524	27.8979	12.2355	19.6348	14.389	1.2548	1.52111	high
TCGA-24-1426	0.446575	0	4.3764	2.5167	6.4167	11.4364	11.3776	6.3882	10.5172	0.5674	1.25386	high
TCGA-24-2035	2.34795	1	3.9204	8.448	24.1957	8.4857	16.4792	16.8725	5.323	17.7976	0.807397	low
TCGA-04-1362	3.69315	1	7.073	2.7803	25.7543	16.8176	49.7169	24.9877	32.9967	0.3501	1.14595	high
TCGA-24-1552	3.44932	1	1.5041	2.2666	27.7154	8.4975	42.5998	8.4474	20.4333	0.1944	0.810913	low
TCGA-09-0367	1.49863	1	1.278	2.8926	7.4772	8.0792	11.3151	8.6576	8.2165	2.6903	1.01049	low
TCGA-61-1995	0.167123	0	7.4028	12.3528	26.9686	24.764	45.893	37.2311	26.837	0.5448	1.14755	high
TCGA-24-2267	3.96164	1	7.5164	12.9365	24.7132	12.0097	20.9983	12.569	15.8522	110.031	0.366091	low
TCGA-23-1028	4.11781	0	2.8815	1.4315	18.4558	9.9769	10.9399	7.2371	25.2313	3.9184	0.950281	low
TCGA-09-1670	1.49863	0	6.5258	2.9284	21.288	24.9084	55.2941	5.2537	41.6287	0.8294	1.16974	high
TCGA-13-0762	2.68767	0	1.4564	5.5798	11.4645	12.9745	10.4319	17.1193	30.8709	0.2476	0.995836	low
TCGA-29-1783	0.60274	0	6.535	6.5891	15.9542	21.057	40.3891	30.1155	8.5703	13.4903	1.09374	high
TCGA-OY-A56Q	1.57808	0	3.1621	1.6538	29.4779	51.9689	58.3366	11.9709	46.9559	1.3392	0.86192	low
TCGA-04-1332	3.41644	1	8.6171	16.0465	34.0382	16.3223	15.8896	13.7448	13.8488	1.735	1.10992	high
TCGA-24-1843	0.290411	0	3.8663	6.8596	6.4285	16.7152	23.4452	12.3536	14.6241	44.5849	0.758007	low
TCGA-23-1120	0.356164	0	5.1792	3.904	13.8227	13.7988	48.0624	7.2049	12.5761	1.4609	1.18287	high
TCGA-25-1318	2.91507	1	5.3558	5.8242	32.404	17.5475	32.0459	17.8402	12.0357	1.513	0.940742	low
TCGA-24-1434	1.55616	1	5.4919	8.377	18.0306	9.0427	40.8896	19.3592	20.3232	3.6731	1.11425	high
TCGA-61-2097	5.05205	0	11.379	4.8207	55.3704	15.4632	52.0948	24.0567	79.5292	2.1499	0.985747	low
TCGA-25-1324	2.83562	1	5.0816	3.6677	34.9003	25.2175	17.7484	3.5064	48.226	29.5695	0.66305	low
TCGA-25-1871	2.08219	1	10.0389	1.8462	50.2812	23.3699	20.0172	10.3953	55.9332	0.8511	0.987511	low
TCGA-24-1467	8.83288	1	6.6253	2.6935	24.5633	17.0321	35.9296	30.6155	38.6858	1.349	1.12173	high
TCGA-24-1844	0.309589	0	5.1494	3.4411	27.3736	12.647	31.2047	18.9022	16.9097	0.6039	1.00137	low
TCGA-25-1314	2.75068	1	3.7376	3.5814	14.8221	25.7518	19.9341	43.5046	2.4174	6.1936	1.02096	low
TCGA-13-0720	3.71233	1	3.4751	1.6401	15.1642	7.1114	14.1697	17.7544	21.2394	2.2682	1.04435	high
TCGA-09-2051	5.25753	0	8.6138	11.1598	18.9061	10.6254	37.4466	13.1061	20.9782	1.4967	1.35127	high
TCGA-20-0987	1.92055	1	1.5166	22.3144	7.4491	6.9484	20.4997	7.4265	3.5565	52.1114	0.60221	low
TCGA-25-1630	3.18356	1	5.8925	8.2564	28.9571	11.7666	19.0917	16.186	39.1707	2.8562	0.999801	low
TCGA-61-1738	2.98356	1	4.4616	20.5128	4.5808	5.5805	28.8801	9.742	5.439	4.7688	1.23311	high
TCGA-61-1737	3.73699	0	5.4605	3.6928	16.3222	9.9764	56.2798	26.8008	4.9681	0.8338	1.17218	high
TCGA-29-1781	0.69863	0	3.179	12.7426	12.7894	3.1801	22.9755	1.615	9.0057	194.824	0.133309	low
TCGA-24-1435	3.6274	1	6.7549	3.704	32.1912	13.9152	34.7735	12.1527	54.0919	1.2664	1.0256	low
TCGA-30-1718	4.32603	1	6.9253	2.9254	9.3212	6.5153	42.07	12.2489	15.9579	13.6881	1.21563	high
TCGA-29-1784	0.446575	0	3.4895	4.4608	13.075	8.7251	24.5651	4.123	9.139	91.5122	0.410994	low
TCGA-13-0800	0.676712	0	8.4991	3.3606	10.6932	9.7626	17.736	6.9371	42.0544	0.5145	1.50753	high
TCGA-24-2280	5.87123	0	5.3242	9.0271	26.753	9.0383	29.7482	12.7152	12.3078	15.4326	0.869275	low
TCGA-61-2016	0.0986301	1	6.4969	6.8005	26.5428	13.787	40.8163	11.4011	18.9579	1.9998	1.0779	high
TCGA-13-0797	0.726027	0	4.1265	3.8276	16.1467	12.7269	26.0153	36.6543	9.1952	6.2153	1.02635	low
TCGA-04-1648	2.3863	1	5.2115	3.4962	40.8037	8.1782	21.6855	7.4031	77.7168	2.6669	0.827162	low
TCGA-25-2396	0.252055	1	5.6727	3.2997	11.851	8.5966	19.4625	3.2731	26.0111	6.8784	1.17768	high
TCGA-30-1866	3.05205	1	0.5553	1.6503	3.9861	3.6698	9.0801	4.8628	6.2113	1.3699	1.02805	low
TCGA-24-1845	0.317808	0	2.0974	0.6909	11.9145	5.8242	17.3689	9.0766	3.7703	0.5607	1.02406	low
TCGA-09-1665	3.46849	1	0.633	2.0655	4.4442	4.6816	11.8369	14.2874	8.0634	5.7163	0.979719	low
TCGA-13-1481	7.25479	1	2.7658	5.9608	19.1909	8.922	26.5928	21.2674	20.3696	75.5057	0.432835	low
TCGA-25-2404	2.41918	1	7.0252	3.8904	20.392	17.3786	21.1823	8.4069	34.5636	1.8664	1.20446	high
TCGA-25-2392	0.0849315	1	8.2487	6.634	12.9725	13.6932	39.5793	4.6303	5.791	7.1326	1.34379	high
TCGA-13-0906	3.74521	0	6.8611	5.6671	36.4117	10.7477	32.7315	7.5894	34.6384	6.0951	0.927977	low
TCGA-13-1505	0.350685	0	5.7482	6.5587	32.4203	15.1367	29.4564	9.8809	21.2688	23.5769	0.758823	low
TCGA-61-1907	2.60822	0	5.6049	4.837	18.1196	9.1747	12.4754	13.4312	22.5518	19.9981	0.939816	low
TCGA-25-2400	3.50137	1	14.4175	7.5244	53.0955	21.1913	78.9449	20.1846	39.6557	0.2936	1.23454	high
TCGA-24-2020	12.6685	1	8.1594	17.4311	51.3275	8.4237	31.2557	7.3482	13.2256	1.0615	0.871925	low
TCGA-24-1474	1.85205	1	6.2463	3.9452	34.6685	20.45	29.6392	9.8719	10.7922	0.1163	0.976668	low
TCGA-13-0891	5.75068	0	2.2565	1.0562	8.8904	3.4882	21.3607	3.7978	4.602	0.3646	1.07674	high
TCGA-13-0884	8.93151	1	3.2637	2.8298	17.9046	6.3194	13.9902	3.0326	12.1134	2.3043	0.99558	low
TCGA-29-2414	7.18082	1	9.8653	3.1579	15.406	16.26	18.9115	5.0615	28.8636	2.5693	1.50215	high
TCGA-24-1105	3.95068	1	2.5183	6.4156	11.5369	23.4654	9.1009	26.891	24.8885	12.5681	0.926623	low
TCGA-24-0975	1.81644	1	4.4323	3.9553	11.7848	15.2534	10.7741	16.065	16.0186	9.3213	1.06857	high
TCGA-24-1422	0.0630137	1	4.556	7.2047	25.7355	16.5383	19.0829	11.5981	31.7375	2.5252	0.96792	low
TCGA-23-2077	9.65753	0	6.0967	7.778	11.0598	11.1023	23.9502	8.7874	9.1233	1.4456	1.29266	high
TCGA-36-1571	1.90411	1	5.5029	2.2209	12.5421	23.7143	39.4635	5.2683	63.8413	0.251	1.24128	high
TCGA-25-1329	1.25205	1	9.4757	4.3544	23.5709	11.3432	20.325	8.2521	10.8329	58.2699	0.726249	low
TCGA-13-0899	4.67945	0	2.5936	2.5323	11.0065	11.7	20.085	11.2007	25.9808	2.7505	1.04143	low
TCGA-25-1631	0.0246575	1	8.2611	5.55	42.6525	17.1029	36.8819	11.9119	35.6765	2.0258	0.970345	low
TCGA-13-0801	0.690411	0	4.6646	2.9732	9.0194	4.4189	20.5785	14.484	4.5524	17.587	1.0267	low
TCGA-09-1674	0.712329	0	15.0449	11.0983	61.3312	35.4935	26.8391	12.3683	48.3262	0.2494	1.15222	high
TCGA-24-1546	5.35616	1	7.268	5.4913	18.6306	16.8959	32.5683	32.4471	11.7596	11.5559	1.12576	high
TCGA-09-2044	0.509589	0	4.7008	7.495	10.2062	37.8194	12.6236	7.1626	8.6145	6.3792	1.14316	high
TCGA-29-1763	5.56712	0	8.1291	3.7134	53.0139	13.5156	30.0632	9.765	40.8047	1.2894	0.849659	low
TCGA-25-1623	1.54795	1	5.921	15.4214	9.1815	26.1522	24.9864	26.1289	17.3024	59.4287	0.70242	low
TCGA-25-2398	3.75068	1	8.7878	5.359	30.0222	15.9596	36.6677	16.795	21.8725	4.787	1.14215	high
TCGA-25-2401	0.246575	1	4.7685	5.197	14.2485	19.8017	32.3355	19.8517	19.5587	10.8329	1.03859	low
TCGA-29-1696	2.8274	1	2.136	0.7362	4.2826	3.5243	18.2594	3.5212	21.5312	0.4245	1.13373	high
TCGA-10-0928	1.54247	1	12.42	3.2608	23.0249	23.4305	15.7609	28.795	38.1301	0.5575	1.6137	high
TCGA-25-2397	1	1	4.9643	1.4524	12.2151	14.7295	14.496	12.8147	7.3306	0.4487	1.20568	high
TCGA-59-2351	9.67671	0	5.4152	10.6864	34.5006	25.6123	43.2743	15.0072	39.9473	122.519	0.249929	low
TCGA-10-0931	2.73973	1	0.9259	1.2113	22.4582	7.2782	13.0529	16.7796	9.7897	3.0899	0.813279	low

## Sheet: 8 aging-related mRNAs
id	futime	fustat	JAK2	IL2RG	EEF1E1	UBB	EPS8	FOXO1	STAT5A	PAPPA	riskScore	Risk
TCGA-25-1633	5.18082	1	5.6905	13.4807	14.8996	331.935	16.3968	28.3281	20.4782	1.7957	1.1112	high
TCGA-23-1122	3.25753	1	3.7553	5.2244	14.9073	195.848	9.0163	29.9454	10.7682	0.3491	1.30867	high
TCGA-57-1586	1.86027	0	3.0535	3.8943	10.8723	207.987	2.6469	16.2063	8.8786	0.1082	1.08683	high
TCGA-10-0933	1.22192	1	3.0026	1.9456	48.9638	44.2542	8.2037	7.6833	3.2801	0.1448	1.04382	low
TCGA-61-2003	0.334247	0	5.1659	9.5203	11.8008	259.214	15.6976	27.1232	26.5383	0.4365	1.05858	high
TCGA-29-1710	2.60548	1	5.4899	26.1626	8.0848	155.897	13.1087	31.3347	38.143	0.2266	0.539803	low
TCGA-36-1577	2.14521	0	4.5063	0.9012	3.2611	256.585	15.0729	10.1096	5.5572	0.0634	1.11838	high
TCGA-04-1338	3.88493	0	1.8471	15.9574	17.4892	207.1	2.7557	15.505	3.3329	0.2802	0.660904	low
TCGA-61-2092	4.30959	0	1.6137	1.1925	14.2149	390.908	38.7577	9.7323	5.8148	0.0548	1.097	high
TCGA-25-1315	4.33699	1	4.6029	0.3392	14.6707	549.556	12.4578	10.0142	9.4959	0.0162	1.13588	high
TCGA-13-0888	5.86575	0	1.0024	0.4498	23.1895	188.384	3.176	8.0641	11.1424	0.1896	1.12597	high
TCGA-24-2290	3.01918	1	5.0652	5.839	6.7394	207.922	6.2971	47.1959	25.2956	0.0706	1.58758	high
TCGA-59-2363	0.452055	0	2.2737	2.2209	45.0699	44.6313	12.6669	32.8691	10.7628	0.4334	1.57278	high
TCGA-04-1514	4.71233	1	10.4727	0.6708	16.0572	454.936	15.7448	20.7069	5.2066	0.7041	1.45482	high
TCGA-04-1530	9.92329	1	3.9524	15.3449	37.6104	34.208	3.4404	14.3241	9.5208	0.4317	0.681248	low
TCGA-04-1331	3.66027	1	3.9476	3.0367	6.675	16.3463	8.342	12.5915	8.1294	0.5365	1.13624	high
TCGA-25-1627	1.07945	1	1.5044	2.6526	27.783	28.2925	19.0985	19.1437	21.6624	0.0658	1.1901	high
TCGA-09-1666	4.8	0	9.4909	8.43	19.3865	153.844	8.9936	8.5003	12.9542	0.1641	0.804781	low
TCGA-61-2098	5.46027	0	2.3832	0.9436	15.7388	61.1321	8.5112	23.0284	11.2223	0.1962	1.38284	high
TCGA-24-1849	0.482192	0	4.6932	16.4128	6.1328	142.187	14.7949	17.8737	14.6539	3.6238	1.09457	high
TCGA-24-0982	1.86027	1	3.4261	3.9176	29.5528	41.5597	4.1185	15.4075	6.2482	0.1609	1.08105	high
TCGA-13-0890	5.66575	0	1.8126	9.4638	30.7815	60.0939	6.7712	12.5927	20.7766	0.2967	0.835241	low
TCGA-24-1550	3.42192	1	3.9729	4.8969	14.5735	292.671	16.9644	12.6975	13.7059	0.7607	1.08665	high
TCGA-61-1724	1.74521	1	6.617	4.2535	5.4302	287.987	12.2134	9.6094	21.2461	0.1083	0.969118	low
TCGA-61-2095	5.13699	1	6.6523	10.3929	12.1933	64.6306	9.9272	27.9031	21.7594	1.327	1.17546	high
TCGA-24-1563	3.97534	1	4.7245	6.8922	15.452	110.247	22.0927	14.0047	13.3806	0.499	0.980115	low
TCGA-20-0991	2.18356	0	4.2774	46.1042	10.9713	242.814	0.6986	9.5539	16.8607	0.0618	0.162816	low
TCGA-24-1428	1.44932	0	4.9361	12.8509	14.1214	192.879	4.2125	11.9539	20.5049	0.0387	0.689992	low
TCGA-13-1507	0.39726	0	4.6159	11.8045	13.3271	544.496	4.5932	12.7745	9.8627	0.1195	0.738965	low
TCGA-29-1766	3.28493	1	1.6929	7.9425	21.7848	129.851	4.7304	27.7439	12.5522	0.2636	1.11405	high
TCGA-20-1683	2.11507	0	4.8029	2.8936	1.8675	20.5057	10.1375	35.1527	6.2908	0.1003	1.50693	high
TCGA-04-1542	7.01644	1	0.8374	0.5194	27.2352	270.588	0.7274	5.3519	8.318	0.2062	1.08031	high
TCGA-13-0799	0.649315	0	15.0126	2.6246	28.2464	55.7175	6.8752	7.764	13.8877	0.1747	1.01984	low
TCGA-13-0766	1.78356	0	3.0154	3.7101	36.3441	324.762	7.5884	4.1208	3.862	0.1453	0.917952	low
TCGA-24-2254	4.75616	1	7.2043	4.2836	16.4121	227.873	22.5614	16.582	22.0889	0.4363	1.12784	high
TCGA-24-1850	0.460274	0	2.3864	6.188	6.7786	87.4939	7.4139	12.9888	10.765	0.1548	0.945768	low
TCGA-25-1321	2.83014	1	1.8439	1.6414	11.1872	517.04	4.7369	12.5243	16.9155	0.0733	1.12558	high
TCGA-24-1551	4.32603	1	7.5325	14.9355	18.7487	189.162	39.9454	7.3416	12.7154	0.5231	0.632341	low
TCGA-61-2009	3.32055	0	2.361	3.9861	26.066	429.65	6.2801	24.2928	5.8089	0.6346	1.32058	high
TCGA-61-2000	1.20822	0	1.8269	4.0775	13.3773	276.304	3.5497	52.2843	29.5028	0.3501	1.92408	high
TCGA-20-1686	0.243836	0	3.1585	4.0817	40.531	29.4047	7.1309	8.045	4.6071	0.1754	0.962852	low
TCGA-04-1536	2.42466	1	1.4857	2.5316	35.6698	12.8154	14.1271	3.2408	4.2672	0.0313	0.9366	low
TCGA-10-0927	6.82192	1	1.477	2.0807	19.9985	212.933	5.4594	13.7253	9.5648	0.3025	1.16325	high
TCGA-09-2048	0.378082	1	1.6223	0.8257	33.9341	746.977	1.774	5.9436	1.5791	0.0546	1.05235	high
TCGA-24-1847	0.939726	0	7.6155	25.4684	8.2375	285.998	8.1013	20.4135	33.8952	0.0374	0.458738	low
TCGA-57-1582	2.00274	1	1.0992	3.5454	19.3442	27.9016	3.9616	20.3062	5.1622	0.0809	1.16867	high
TCGA-25-1313	2.24658	1	5.7347	5.3981	17.0892	317.275	12.1246	13.9714	12.8164	0.1169	0.987122	low
TCGA-13-1485	1.72329	1	2.2963	3.7472	13.7075	101.072	6.717	22.2872	9.9056	3.5397	1.97806	high
TCGA-13-1495	4.10411	0	1.9215	6.6441	13.421	16.9767	11.6033	10.4562	6.7968	0.1338	0.89017	low
TCGA-24-1417	0.652055	0	27.5779	15.3127	17.3904	398.845	9.1112	21.8248	26.9611	0.773	0.802831	low
TCGA-61-1728	2.32329	0	1.7805	2.2889	9.5596	50.4372	7.8578	12.0774	3.9615	0.0841	1.08944	high
TCGA-13-0920	1.15068	0	2.3151	3.644	24.2342	490.693	5.0511	7.6238	4.3984	0.0882	0.96237	low
TCGA-13-0804	2.93973	1	1.2845	9.8675	19.3181	65.9495	4.2319	8.8718	8.3078	0.0381	0.747523	low
TCGA-24-1558	1.6274	1	6.6552	2.7286	19.5261	221.597	6.5073	7.9122	42.6093	0.0411	0.997964	low
TCGA-61-2101	4.62466	1	2.0598	1.7395	8.9018	197.618	6.1037	25.2435	6.7658	0.7371	1.49587	high
TCGA-25-2393	3.16986	1	1.9908	4.4878	14.4228	450.043	3.1499	10.8885	10.9093	0.0163	0.965151	low
TCGA-23-1023	3.37808	0	3.2449	6.4438	11.0526	161.704	8.3103	13.968	15.2593	0.6141	1.01531	low
TCGA-24-2024	4.84658	1	1.9716	2.6021	11.1385	125.859	6.3704	7.9458	6.968	0.3662	1.05264	high
TCGA-61-1900	0.482192	0	2.3047	1.7213	7.5518	280.603	10.6803	17.8827	15.899	0.2687	1.2513	high
TCGA-13-0919	1.2411	0	2.2822	10.465	15.9961	179.044	1.8739	10.3026	9.6975	0.2856	0.77209	low
TCGA-24-2281	3.71781	0	3.5382	21.6472	6.2409	141.339	1.3128	15.7006	13.4566	0.0382	0.502578	low
TCGA-13-1488	5.90137	1	5.2652	22.2059	29.8884	185.968	1.5492	35.9279	13.7031	0.2099	0.682594	low
TCGA-23-1109	4.27945	1	1.498	8.7218	15.016	44.0051	6.5347	36.9526	13.8203	0.3612	1.25601	high
TCGA-61-2002	1.49863	0	4.0471	21.9773	10.3538	307.465	16.6507	14.7514	20.3697	0.4896	0.521829	low
TCGA-24-1469	0.758904	0	2.5035	12.1733	17.6866	246.999	9.3341	21.2824	16.1939	0.2218	0.83944	low
TCGA-24-1419	0.654795	0	3.4135	1.0851	9.199	23.2663	16.9455	13.7823	6.6088	0.0241	1.16612	high
TCGA-24-1413	0.526027	0	8.4744	1.7259	15.3446	284.627	4.5999	12.5425	11.5738	0.0507	1.11817	high
TCGA-25-1634	2.98904	1	0.8005	0.6451	24.3957	11.6141	1.4477	11.5812	6.2288	0.1025	1.16257	high
TCGA-25-1323	1.08219	1	2.567	0.8527	15.992	92.3708	6.3387	26.175	10.7777	0.0889	1.43297	high
TCGA-24-1436	0.712329	1	5.7191	4.0741	9.1833	235.697	6.3876	16.8483	25.3083	0.2941	1.11902	high
TCGA-13-0897	4.78904	0	2.8993	14.1333	6.4136	369.386	3.6411	11.981	6.8287	0.4335	0.692496	low
TCGA-13-0768	0.70411	0	8.6327	49.6851	13.7439	80.3511	6.2032	14.9022	13.1939	0.39	0.15904	low
TCGA-10-0926	2.1589	1	0.8973	2.2251	18.7845	22.1482	6.8408	10.0539	4.4236	0.3051	1.09433	high
TCGA-24-1553	4.8411	1	6.8527	20.7581	5.9225	137.125	6.9257	21.2858	18.1491	0.1045	0.573251	low
TCGA-13-0725	1.03288	1	3.9125	6.5817	11.0293	528.173	7.6164	8.8827	5.6424	0.5412	0.925032	low
TCGA-23-2078	7.29041	0	4.198	13.5711	17.2402	234.78	6.3851	23.0199	10.1298	1.2763	0.947232	low
TCGA-59-2350	1.86027	1	3.9901	3.7005	7.7491	473.57	6.4141	11.4692	9.8695	0.2459	1.04103	low
TCGA-13-0893	3.6137	1	8.4494	13.4726	11.463	308.364	3.2253	5.3333	5.873	0.0984	0.613542	low
TCGA-23-1032	0.230137	1	3.0783	0.7948	22.278	670.11	3.9774	7.7612	8.712	0.1751	1.10221	high
TCGA-24-1842	0.693151	0	5.8347	16.7652	9.647	87.2488	13.1287	14.2371	16.7093	0.1773	0.617202	low
TCGA-25-1316	3.50411	1	2.138	5.2036	7.8578	408.548	18.7384	20.7599	13.5503	0.0549	1.09257	high
TCGA-57-1583	0.947945	1	3.0119	0.9307	9.5805	14.0076	10.7003	3.737	9.5846	0.3326	1.05539	high
TCGA-13-2060	0.717808	0	5.0253	13.2351	16.841	87.4813	4.3197	10.2561	17.3719	0.149	0.672428	low
TCGA-31-1950	1.56438	0	1.9174	7.1797	9.371	35.8693	8.9215	18.85	25.3591	0.0108	0.969912	low
TCGA-04-1361	2.70959	0	4.2074	9.3182	11.9898	299.944	5.3617	10.3796	10.7843	0.1025	0.790132	low
TCGA-13-0924	0.506849	0	1.9339	23.0303	26.4532	224.126	6.5796	8.5959	13.1793	0.7013	0.469094	low
TCGA-24-1923	1.89041	1	4.1921	1.9471	9.2253	161.228	11.5393	27.4151	8.8752	0.3856	1.45543	high
TCGA-61-1910	3.08767	0	1.7335	2.2459	13.5306	24.039	2.3171	19.0506	5.458	0.3087	1.25277	high
TCGA-24-1103	4.50959	1	2.7426	1.7607	5.512	169.515	7.3373	8.7929	6.8394	0.0353	1.05281	high
TCGA-25-1628	1.71781	1	6.7326	13.1464	10.7024	344.599	10.8367	29.8467	20.572	1.3234	1.07633	high
TCGA-25-1326	3.42192	1	4.2584	7.2756	17.5693	171.823	8.0141	21.6018	16.5435	0.5554	1.09019	high
TCGA-57-1584	1.76164	0	4.505	2.1676	8.8795	26.8966	9.9967	10.7576	14.3554	0.1907	1.09034	high
TCGA-30-1853	3.02192	1	1.11	0.0922	13.7998	6.2511	2.3983	17.6396	1.848	0.0769	1.29908	high
TCGA-24-1556	5.88493	1	7.8497	8.4849	10.0694	111.998	8.0882	39.5664	35.1479	0.2746	1.30309	high
TCGA-20-1685	1.39178	0	4.5507	8.4579	18.5596	338.241	4.5069	7.0581	18.1602	0.0483	0.773363	low
TCGA-24-1470	0.287671	0	8.2723	18.6087	11.1324	377.878	14.6849	14.8837	17.4191	0.8004	0.63123	low
TCGA-23-1123	2.78904	1	6.0063	17.6619	9.0582	326.433	4.8055	26.065	32.3094	0.1078	0.702906	low
TCGA-29-1711	2.88493	0	5.0798	13.9349	9.4058	190.18	5.3659	34.1424	21.2288	0.366	0.965654	low
TCGA-13-1510	0.213699	0	5.2398	12.8891	42.8799	194.952	6.1923	15.1303	7.207	0.2513	0.74543	low
TCGA-09-2056	1.03836	0	1.7549	4.9506	8.5258	32.1919	5.1591	10.4445	19.33	0.077	0.948437	low
TCGA-23-1026	2.23562	0	2.8015	9.6152	13.7735	350.572	3.7577	12.6681	11.6569	0.5197	0.858329	low
TCGA-13-0886	6.18904	0	3.0897	20.5105	22.5818	126.188	3.6591	7.4871	8.9072	0.3922	0.490737	low
TCGA-10-0934	0.558904	1	0.7232	1.3649	39.3934	483.168	6.9071	15.9147	2.4941	0.0101	1.18756	high
TCGA-24-1423	0.520548	0	2.989	3.1082	9.2397	199.76	5.9969	19.815	16.0959	0.2066	1.20366	high
TCGA-24-1424	0.50137	0	5.6516	2.7643	18.1866	201.668	16.3497	10.8791	12.3835	0.5875	1.12854	high
TCGA-24-2019	0.405479	0	4.8122	4.881	3.4466	51.252	14.8445	8.4371	13.2281	0.082	0.923574	low
TCGA-23-1113	2.6	1	2.2631	1.0062	10.0489	145.812	1.942	28.0614	11.8397	0.3529	1.52226	high
TCGA-57-1585	0.145205	1	4.7863	8.7587	21.7528	281.33	8.3958	34.6824	25.7784	1.3408	1.39819	high
TCGA-04-1655	3.78082	1	1.0714	0.2058	16.8426	16.8545	3.4307	9.1056	5.8247	0.0082	1.12548	high
TCGA-29-1690	3.96712	1	3.8103	11.3384	12.2869	50.2976	18.0196	24.6986	19.7745	0.4942	0.952808	low
TCGA-13-0916	1.76438	0	4.8511	9.6499	18.8417	79.4041	9.2163	4.6354	19.4648	0.1443	0.718861	low
TCGA-04-1347	5.25753	0	1.0455	1.489	20.0802	225.386	2.9045	4.1392	12.1379	0.1816	1.01433	low
TCGA-24-1928	0.920548	1	5.2538	4.5114	8.803	80.4064	7.9893	24.6276	15.1266	1.232	1.41629	high
TCGA-04-1337	0.167123	1	2.742	8.0581	19.1137	259.586	4.2924	17.1228	10.1002	1.1382	1.0733	high
TCGA-24-1924	2.51781	1	8.8218	10.4096	6.0222	446.665	8.0003	5.4634	9.2262	0.3596	0.727298	low
TCGA-57-1993	2.09041	0	4.1864	2.1198	15.5479	30.2791	11.8804	27.2606	54.5594	0.0554	1.3736	high
TCGA-25-1312	0.0849315	1	2.2511	2.5921	11.235	292.827	6.351	29.5398	19.5799	0.1245	1.40752	high
TCGA-29-1702	1.99452	1	2.181	0.5924	25.5796	18.2697	11.5735	5.9414	20.433	0.44	1.1243	high
TCGA-24-2036	5.33425	1	2.2934	0.9238	12.2338	61.5827	16.1948	3.5209	12.4326	0.2367	1.03763	low
TCGA-23-1029	0.734247	0	9.4943	4.1851	17.7162	157.448	7.3329	13.6133	18.1296	0.0659	1.02601	low
TCGA-61-2088	0.39726	0	4.4399	1.0904	20.4742	198.751	6.7046	10.1947	42.0106	0.0466	1.10814	high
TCGA-61-2104	6.40548	0	8.0133	8.503	11.9268	198.033	13.3337	15.1057	30.7205	0.0799	0.875427	low
TCGA-13-0885	7.61644	0	4.5275	30.6576	10.4959	116.709	2.9162	10.8106	9.6534	0.0658	0.3198	low
TCGA-61-1918	1.31233	1	4.8168	3.3615	12.2037	202.848	7.7272	10.4745	19.3406	0.2876	1.04676	low
TCGA-61-1743	3.6411	1	8.3075	2.194	14.0173	22.522	10.9869	24.2537	9.3216	0.0844	1.31418	high
TCGA-24-1425	0.49589	0	6.2545	4.8372	12.2594	247.548	12.1127	32.1531	17.0063	1.6333	1.65897	high
TCGA-04-1364	2.80548	1	1.8246	0.8713	32.105	17.9686	3.0389	17.9563	3.1247	0.0476	1.25745	high
TCGA-31-1951	1.87397	0	7.4428	9.8139	4.2554	181.549	10.5871	35.4899	14.0563	0.6786	1.22862	high
TCGA-13-0714	0.517808	1	1.6612	5.5531	14.739	79.955	7.6488	11.435	10.0843	0.798	1.04256	low
TCGA-61-1998	0.460274	0	2.9511	4.7018	13.5327	274.088	8.6394	17.9019	13.993	0.262	1.10186	high
TCGA-13-0765	2.38082	0	1.7398	8.7795	9.8773	144.826	4.4138	6.3005	9.2354	0.0209	0.751208	low
TCGA-30-1891	2.50411	1	2.032	7.2728	16.843	154.166	14.1154	14.9953	5.0204	1.9568	1.21109	high
TCGA-24-1565	0.854795	1	4.8624	6.2154	10.3741	223.168	4.3877	13.2577	24.751	0.0314	0.931569	low
TCGA-09-1662	7.44384	1	3.1573	8.3747	7.9022	117.82	8.5198	26.0937	12.8865	0.0753	1.03801	low
TCGA-24-1416	0.531507	0	3.488	3.0183	5.0536	355.871	4.9713	25.5966	11.0949	0.0799	1.29409	high
TCGA-30-1892	4.06575	1	2.836	4.2113	12.6321	106.08	8.0091	7.7297	2.3914	0.1929	0.95547	low
TCGA-13-0913	2.49863	0	3.5892	1.9574	8.8306	626.567	2.7791	15.968	18.0059	0.0232	1.16122	high
TCGA-31-1944	3.79726	0	2.823	5.1639	8.185	224.727	5.7304	17.997	37.2491	0.1306	1.06145	high
TCGA-09-0369	2.96438	1	0.9872	0.8022	23.7922	44.4432	11.0384	7.8243	3.5214	0.3017	1.12349	high
TCGA-04-1651	3.01918	1	2.7148	6.8894	24.6204	140.47	10.3291	8.7376	4.5586	0.2244	0.86986	low
TCGA-24-2261	0.0657534	1	8.8921	14.0013	10.6022	137.903	10.8963	12.8619	39.0811	0.723	0.736157	low
TCGA-10-0937	1.66575	1	1.4541	7.4173	49.4815	467.258	0.8059	4.1678	6.3606	0.1654	0.787178	low
TCGA-29-1770	2.03014	0	1.6177	1.8599	15.1541	231.972	6.4147	26.094	4.618	0.1835	1.3904	high
TCGA-20-1684	1.59178	0	3.118	0.8481	15.6172	79.2485	9.4201	32.4835	11.6227	0.1716	1.59532	high
TCGA-61-1733	2.64932	0	2.4575	2.0709	11.771	293.752	6.5368	19.1794	11.042	0.4221	1.28567	high
TCGA-09-1669	2.54247	0	3.2918	10.0181	20.262	287.663	4.3747	12.45	8.637	0.1038	0.791463	low
TCGA-04-1348	4.06301	1	3.6715	19.5291	22.4357	175.856	2.8639	26.4694	11.0858	0.3472	0.676562	low
TCGA-23-1024	1.28219	0	2.4121	3.1315	24.6581	70.0436	3.6212	5.8829	11.7913	0.0233	0.949031	low
TCGA-25-1625	2.30137	1	3.5997	3.736	7.8367	112.34	8.547	20.17	11.4321	0.5982	1.24763	high
TCGA-13-0760	0.961644	1	1.1638	14.6054	25.9659	98.9885	0.9201	35.0292	12.9699	0.1318	0.919216	low
TCGA-23-2081	6.41644	1	2.9733	1.0894	12.4848	420.307	17.2129	13.1231	9.8471	0.3296	1.20704	high
TCGA-09-2045	2.92877	1	4.7698	2.3478	5.6974	109.184	7.7237	31.5622	10.519	0.0501	1.45035	high
TCGA-13-1477	4.55342	1	1.5557	3.2771	36.1125	17.0155	2.058	8.1891	2.367	0.1369	0.992868	low
TCGA-29-1769	1.91507	0	2.9931	7.891	19.7837	457.995	8.6941	11.8444	5.8387	0.4156	0.898344	low
TCGA-25-1328	5.50411	1	3.9567	4.7719	9.9776	180.424	13.5433	26.2763	29.3226	0.7855	1.34533	high
TCGA-24-1930	6.7589	1	5.9266	11.6375	6.9391	276.775	5.2802	27.4124	14.7306	0.5041	0.981477	low
TCGA-13-0908	3.73699	0	3.8225	6.8346	5.6674	236.82	8.2088	17.6359	11.43	3.0172	1.49888	high
TCGA-29-1698	5.69315	0	3.6027	3.4408	10.6839	49.5529	7.2085	34.1348	27.4131	0.7619	1.59696	high
TCGA-36-1575	0.712329	0	3.8728	0.3508	13.2147	6.7962	7.0892	10.4882	21.6683	12.9003	7.50112	high
TCGA-25-1877	2	1	1.9754	3.2808	44.2607	38.2002	8.4258	4.595	5.6883	0.2685	0.958621	low
TCGA-23-1027	2.67397	1	1.256	4.8571	23.1065	248.684	8.7475	5.6036	11.9692	0.3074	0.915505	low
TCGA-30-1714	3.1726	1	1.6134	2.5933	26.1564	17.6747	2.0588	12.9033	1.2899	0.0537	1.0841	high
TCGA-25-1320	3.16438	1	5.0999	5.0124	8.7593	312.05	7.1112	45.8487	32.4718	1.7325	2.05365	high
TCGA-23-1119	10.8301	0	2.4981	12.8439	20.3732	75.4666	2.2971	6.3437	4.806	0.0178	0.632316	low
TCGA-24-1846	0.364384	0	8.3133	9.4184	17.8437	26.7713	5.1464	13.742	17.1202	0.9616	0.938269	low
TCGA-25-1870	1.24658	1	2.9622	1.3758	10.8091	114.336	4.1145	27.9396	36.6011	0.1108	1.44388	high
TCGA-24-1562	3.79178	1	3.4598	7.1653	10.4477	183.711	5.3285	39.3449	19.8357	0.2992	1.3785	high
TCGA-13-1404	0.550685	0	2.4748	7.0298	21.305	301.651	4.8995	12.6601	3.2166	0.3252	0.930941	low
TCGA-23-2084	4.15342	1	11.3094	3.6019	11.7383	294.458	6.9887	7.7858	33.7083	0.1498	0.975178	low
TCGA-23-1022	4.13973	1	0.9357	1.8924	14.4065	205.543	0.4757	10.903	19.7889	0.0209	1.0785	high
TCGA-09-1667	5.15616	0	5.7638	12.0722	18.2954	196.982	4.6127	18.7428	31.9814	0.2646	0.816483	low
TCGA-24-2023	3.73699	1	2.3571	4.1208	11.1588	151.613	10.756	7.405	24.4791	0.0648	0.936781	low
TCGA-59-2354	2.86575	1	5.1053	13.6975	5.9382	147.709	16.6392	26.7239	12.4059	1.4756	1.02566	low
TCGA-13-A5FT	4.56438	0	2.4378	3.2596	26.17	159.564	1.3648	8.7861	10.968	0.0306	0.987145	low
TCGA-24-1544	2.24658	1	3.4567	1.0888	17.2235	332.682	30.0565	7.9897	26.0546	0.1088	1.08178	high
TCGA-25-1632	4.92877	1	1.6531	0.3171	11.762	155.959	2.4402	18.2906	3.9188	0.118	1.30724	high
TCGA-25-1635	4.33699	1	4.157	7.3088	6.8701	69.8335	28.1878	20.0588	17.267	1.2984	1.1855	high
TCGA-29-1703	4.9726	1	2.5981	2.7016	7.8872	33.172	3.2538	35.6333	29.9797	0.0602	1.52137	high
TCGA-61-2008	2.55342	0	2.7771	4.0899	9.1531	358.864	6.7857	5.2439	9.4525	0.5113	0.969115	low
TCGA-24-1567	1.43562	1	2.77	0.6233	8.1566	464.641	33.2177	13.9196	10.2667	0.0445	1.19522	high
TCGA-09-1661	3.20274	1	0.9376	2.5048	16.1272	241.753	4.0997	5.5217	8.3194	0.0289	0.970114	low
TCGA-23-1809	0.0438356	0	4.2661	1.8034	16.8857	297.998	8.7103	10.2899	9.3802	0.3063	1.11826	high
TCGA-09-0366	4.8137	1	5.5976	4.5308	15.4127	105.77	14.1444	13.0802	13.4351	0.0907	1.00661	low
TCGA-29-1699	3.03014	1	6.8318	8.418	11.9084	136.056	9.7595	9.7071	34.3794	0.2043	0.824793	low
TCGA-23-1114	5.72329	1	3.9073	1.2	17.8505	34.7284	8.228	14.1957	14.0241	0.1592	1.19096	high
TCGA-24-1431	1.59726	1	2.8555	2.4106	9.6802	57.3845	1.6585	17.6843	11.9609	0.0174	1.16795	high
TCGA-24-2262	0.030137	1	5.4984	9.2798	12.9591	252.501	16.1811	20.2976	11.4938	0.639	0.993868	low
TCGA-25-2409	2.24932	1	4.0508	6.5305	9.4096	277.392	4.7713	14.0818	10.7461	0.1512	0.947101	low
TCGA-OY-A56P	3.30685	0	11.0417	0.7127	16.3369	8.0829	7.7527	18.2178	76.6576	0.1698	1.29382	high
TCGA-13-0887	5.55616	1	1.8744	3.5671	13.0505	332.142	4.5941	4.8653	3.7412	0.0223	0.917337	low
TCGA-13-1409	0.569863	0	0.8527	1.3404	29.5813	146.908	1.0528	13.3322	10.7133	0.1496	1.16694	high
TCGA-13-0883	5.74521	1	4.1753	6.8879	10.3027	166.835	14.5866	26.6461	14.3393	1.5854	1.38984	high
TCGA-13-1509	0.347945	0	1.9298	9.3954	21.8377	400.013	2.4372	10.034	4.6476	0.2329	0.798515	low
TCGA-13-0724	0.227397	1	1.644	7.6207	25.0366	129.49	1.9847	17.2542	13.8642	0.2233	0.958593	low
TCGA-61-1725	2.61918	0	3.0476	5.3452	11.7861	201.849	5.5176	3.0103	3.6661	0.236	0.853426	low
TCGA-24-1616	3.1863	1	1.8913	0.9595	11.8612	72.5975	3.1883	17.6067	14.3713	0.0258	1.24221	high
TCGA-36-1581	2.05753	0	9.8051	17.7947	15.0636	410.24	12.8708	25.9127	12.6966	0.1996	0.706762	low
TCGA-13-1405	0.613699	0	6.9932	7.9533	7.0086	246.5	11.0957	22.6184	20.5263	0.8898	1.12945	high
TCGA-25-1319	5.41644	1	4.3249	4.6654	11.3588	46.4779	8.2898	8.8171	8.9186	0.0835	0.937621	low
TCGA-30-1855	0.205479	1	3.1636	10.8607	8.3967	45.2147	5.4899	38.6576	13.3146	0.3259	1.17082	high
TCGA-13-0923	0.534247	0	3.6093	8.7389	26.4072	291.959	4.7647	3.6826	13.7785	0.0509	0.726573	low
TCGA-29-1778	1.24384	0	3.1772	8.9192	44.2723	39.1366	6.1913	8.4488	17.4549	0.0642	0.776229	low
TCGA-24-1548	1.35068	1	5.5332	2.8913	13.3921	301.642	2.4411	10.7836	49.9247	0.132	1.04875	low
TCGA-13-1512	0.257534	0	2.7419	12.4707	18.0471	40.6723	11.3454	34.7737	3.6345	0.3225	1.03082	low
TCGA-09-0364	2.43014	1	1.7789	0.1396	18.7666	22.6695	9.9665	11.3765	5.7456	1.1866	1.38718	high
TCGA-13-0911	2.30959	0	1.6848	22.5761	10.204	316.243	3.2951	19.3486	12.3523	0.342	0.533602	low
TCGA-29-1691	4.0274	1	2.5129	4.4898	14.4377	30.4818	12.9168	24.1305	16.6906	1.7153	1.50987	high
TCGA-09-2053	3.31233	0	2.7981	18.6858	10.964	55.7221	2.4266	16.1579	7.6184	0.1579	0.58394	low
TCGA-13-0727	1.26575	1	1.7704	3.2823	14.819	91.7104	2.9344	25.1516	8.8497	0.2387	1.30093	high
TCGA-20-1687	0.221918	0	5.0788	4.3273	9.0608	36.4226	16.875	15.4804	18.7704	0.2555	1.07838	high
TCGA-23-1110	4.54247	0	2.2602	0.6109	14.2937	21.0906	3.7909	5.7744	12.0294	0.0437	1.0576	high
TCGA-23-1030	2.4274	0	1.5794	6.7086	25.4487	265.721	1.6036	13.9595	8.3579	0.7046	1.01719	low
TCGA-31-1946	2.51507	0	4.8563	7.4345	13.3178	309.942	9.3549	14.3147	17.4399	0.3629	0.943368	low
TCGA-36-1569	2.42466	0	5.7302	13.8901	8.829	64.2617	11.3643	28.7238	32.6254	0.681	0.933597	low
TCGA-09-2054	1.74521	1	4.6248	3.0739	18.5042	379.067	13.4921	11.9519	20.5441	2.3949	1.47376	high
TCGA-24-1564	2.15616	1	7.2962	10.5878	11.4657	310.576	13.5864	17.9644	27.8671	1.1943	0.984373	low
TCGA-30-1861	2.89863	1	1.2662	1.1266	11.2316	131.599	4.3505	12.3501	5.9001	0.8461	1.28447	high
TCGA-24-1426	0.446575	0	2.4066	1.0361	7.3953	169.303	2.2434	5.1576	5.4468	0.1097	1.03904	low
TCGA-24-2035	2.34795	1	3.5613	17.467	6.3611	200.719	10.2533	32.2681	8.4277	0.7431	0.853816	low
TCGA-04-1362	3.69315	1	3.0726	2.9139	15.9191	349.409	6.3517	28.804	18.9556	0.1514	1.37852	high
TCGA-24-1552	3.44932	1	1.5198	1.2117	4.905	41.4825	7.5627	12.5699	16.7315	0.0496	1.14312	high
TCGA-09-0367	1.49863	1	1.2846	5.3776	15.5195	172.292	3.8791	4.5726	5.6364	0.0624	0.850719	low
TCGA-61-1995	0.167123	0	4.7492	12.9988	8.7046	61.5943	19.1189	14.1998	22.2226	0.052	0.710655	low
TCGA-24-2267	3.96164	1	9.8486	17.2037	8.4383	102.606	12.211	8.6727	31.4984	0.0722	0.548615	low
TCGA-23-1028	4.11781	0	4.0167	27.9585	47.7091	220.113	6.5496	15.6338	7.3868	0.0526	0.384905	low
TCGA-09-1670	1.49863	0	4.4556	3.0726	7.3792	208.391	4.6993	8.6083	28.9607	0.0481	0.994887	low
TCGA-13-0762	2.68767	0	4.8131	3.749	35.5177	188.67	2.3804	8.6012	6.0884	0.0603	0.968353	low
TCGA-29-1783	0.60274	0	4.1657	6.0405	10.5354	128.393	6.0018	36.5176	29.794	0.0598	1.338	high
TCGA-OY-A56Q	1.57808	0	4.8615	0.5017	27.7397	20.9406	15.0075	12.1171	11.6538	0	1.16164	high
TCGA-04-1332	3.41644	1	5.1407	2.5628	15.6724	109.277	11.6412	14.6925	12.8997	0.6911	1.22393	high
TCGA-24-1843	0.290411	0	2.136	16.4098	15.9087	231.034	4.6209	12.4403	14.8283	0.0077	0.59493	low
TCGA-23-1120	0.356164	0	6.986	13.6697	21.4249	185.687	3.4847	16.7708	13.3169	0.1662	0.730061	low
TCGA-25-1318	2.91507	1	3.1959	2.4418	8.2641	29.2533	11.5177	10.348	14.8384	0.2307	1.07736	high
TCGA-24-1434	1.55616	1	6.258	8.8113	7.5387	209.811	18.1806	29.0663	17.3147	2.3996	1.49616	high
TCGA-61-2097	5.05205	0	4.6718	4.4494	13.3939	113.997	24.9534	17.5835	16.4198	0.0624	1.07656	high
TCGA-25-1324	2.83562	1	2.0268	4.114	11.8225	18.7559	7.052	11.463	19.0327	0.5009	1.06162	high
TCGA-25-1871	2.08219	1	1.112	0.5051	20.9891	10.2654	5.1778	21.0206	15.1436	0.3024	1.38819	high
TCGA-24-1467	8.83288	1	3.6959	2.3387	8.0236	230.95	5.019	31.0698	5.2844	0.1315	1.4574	high
TCGA-24-1844	0.309589	0	4.0715	0.5228	9.4163	126.506	7.6724	9.5988	16.7304	0.1401	1.14047	high
TCGA-25-1314	2.75068	1	2.9248	2.9815	8.0494	182.539	3.9175	13.707	6.104	0.2825	1.11604	high
TCGA-13-0720	3.71233	1	4.9472	2.9454	6.2963	292.668	13.5128	9.2435	5.2072	0.1206	1.02064	low
TCGA-09-2051	5.25753	0	5.7628	7.2757	18.2379	850.715	13.9418	9.9324	16.0115	0.8382	0.95294	low
TCGA-20-0987	1.92055	1	3.1225	33.8997	11.697	319.973	3.4382	24.0118	32.3436	2.1237	0.459189	low
TCGA-25-1630	3.18356	1	3.9451	18.6332	10.7684	109.034	16.8387	26.2063	13.9032	0.0789	0.673112	low
TCGA-61-1738	2.98356	1	2.5865	2.2818	10.3298	410.155	8.1381	11.7136	7.0535	0.0481	1.07813	high
TCGA-61-1737	3.73699	0	3.7604	6.801	32.0681	283.25	11.3226	22.7896	19.9079	0.6979	1.15627	high
TCGA-29-1781	0.69863	0	3.9551	18.0189	3.1481	145.272	3.6455	17.3094	8.1858	0.0218	0.599193	low
TCGA-24-1435	3.6274	1	6.0658	8.0919	22.158	142.491	6.8731	15.3688	11.8394	1.2555	1.06184	high
TCGA-30-1718	4.32603	1	2.88	7.9467	11.8753	370.983	4.5549	33.25	6.0963	0.3488	1.22536	high
TCGA-29-1784	0.446575	0	3.5757	13.5453	6.9657	473.976	5.7418	3.3483	5.5203	0.1676	0.599656	low
TCGA-13-0800	0.676712	0	2.1204	0.334	40.0986	288.188	7.4829	6.9743	20.6597	0.0199	1.08585	high
TCGA-24-2280	5.87123	0	5.2671	4.0954	8.7968	103.727	12.1039	11.8402	14.7781	2.4294	1.41598	high
TCGA-61-2016	0.0986301	1	2.8566	4.6721	13.9605	328.854	11.3526	13.2673	15.0008	0.5993	1.08076	high
TCGA-13-0797	0.726027	0	5.1488	8.0212	16.6584	82.6417	10.8504	9.2412	19.1433	0.0197	0.810784	low
TCGA-04-1648	2.3863	1	3.6737	6.254	24.5069	12.0387	9.6587	6.8086	12.2531	0.6147	0.918932	low
TCGA-25-2396	0.252055	1	4.1874	7.0889	8.2693	75.6015	4.078	30.5697	18.162	0.1182	1.18008	high
TCGA-30-1866	3.05205	1	2.5112	9.9825	23.7767	51.5725	4.3119	4.4375	1.9805	0.1135	0.703505	low
TCGA-24-1845	0.317808	0	2.4699	4.0408	17.1355	120.684	2.3118	1.7609	9.3856	0.0182	0.857477	low
TCGA-09-1665	3.46849	1	1.9252	12.9348	35.9845	120.659	3.5613	10.1993	3.6882	0.146	0.680172	low
TCGA-13-1481	7.25479	1	2.0841	10.3978	12.8196	222.102	3.1478	10.3702	4.9264	0.7113	0.824783	low
TCGA-25-2404	2.41918	1	4.8675	4.5937	10.8775	348.09	7.5887	12.5329	17.4546	5.4484	2.17682	high
TCGA-25-2392	0.0849315	1	4.9882	10.3459	6.8183	43.4217	20.8978	7.8408	22.8721	0.081	0.725738	low
TCGA-13-0906	3.74521	0	1.9605	8.389	40.1731	272.575	5.6127	10.4898	12.152	0.2162	0.837059	low
TCGA-13-1505	0.350685	0	4.8471	4.3666	10.6429	128.759	16.914	11.2802	10.4898	1.2179	1.163	high
TCGA-61-1907	2.60822	0	2.8753	19.2916	14.4203	372.138	4.5549	9.9567	11.929	0.2398	0.524582	low
TCGA-25-2400	3.50137	1	3.7142	1.8996	11.07	35.9409	8.9713	10.9875	13.1721	0.0487	1.08393	high
TCGA-24-2020	12.6685	1	4.2194	1.0912	14.1584	316.798	11.0254	2.2352	4.6235	0.4276	1.03908	low
TCGA-24-1474	1.85205	1	7.7538	1.8687	26.3724	36.7033	24.4925	13.9926	29.6537	6.0932	2.74463	high
TCGA-13-0891	5.75068	0	2.7176	3.6016	23.7365	111.102	5.8773	0.6816	4.3552	1.4865	1.065	high
TCGA-13-0884	8.93151	1	4.2941	17.6188	9.5499	115.358	1.2406	5.9194	10.4385	0.1595	0.523762	low
TCGA-29-2414	7.18082	1	2.7058	1.3852	12.0492	102.117	7.0906	15.641	14.8202	0.4152	1.25364	high
TCGA-24-1105	3.95068	1	1.4882	5.7912	13.1828	182.921	3.0295	13.4703	16.5559	0.1315	0.965543	low
TCGA-24-0975	1.81644	1	2.0513	8.8599	13.5767	314.435	5.7832	18.3341	13.645	1.0225	1.0388	low
TCGA-24-1422	0.0630137	1	4.2611	8.6454	11.1624	270.114	9.7691	25.6148	22.6049	0.8101	1.13414	high
TCGA-23-2077	9.65753	0	4.4633	6.2349	18.8757	242.482	6.0505	12.3005	34.6061	0.1118	0.928302	low
TCGA-36-1571	1.90411	1	1.7865	0.8251	13.0476	15.9593	24.3158	9.9113	12.8493	0.0473	1.11603	high
TCGA-25-1329	1.25205	1	4.6937	3.8933	5.8267	34.5193	11.3755	15.3419	24.9947	0.437	1.12557	high
TCGA-13-0899	4.67945	0	1.4524	5.4864	12.677	36.2311	6.5577	14.0272	11.7725	0.07	0.97754	low
TCGA-25-1631	0.0246575	1	4.044	1.6218	14.1668	283.803	9.6185	17.4068	19.3461	0.0199	1.20311	high
TCGA-13-0801	0.690411	0	3.4346	14.8998	14.6853	97.6248	2.2132	9.5072	17.8683	0.0058	0.606712	low
TCGA-09-1674	0.712329	0	1.7332	0.6612	17.7839	510.609	30.0878	15.9119	12.0957	0.2058	1.25897	high
TCGA-24-1546	5.35616	1	3.3752	4.7343	8.9081	225.202	5.2653	10.5303	13.8992	1.2844	1.14317	high
TCGA-09-2044	0.509589	0	2.7453	5.0262	28.1264	392.978	5.4635	13.744	16.5681	0.1112	0.998564	low
TCGA-29-1763	5.56712	0	5.912	3.5579	14.6968	384.498	16.4954	15.6239	17.2438	0.3334	1.12935	high
TCGA-25-1623	1.54795	1	5.6444	15.4088	7.8525	160.634	7.9658	29.5969	20.6769	4.7879	1.61539	high
TCGA-25-2398	3.75068	1	3.7387	5.1335	12.9482	81.6532	8.7948	29.1848	21.5964	0.599	1.34702	high
TCGA-25-2401	0.246575	1	5.0266	13.1265	11.3512	382.497	8.3022	13.8687	18.3047	0.6488	0.767323	low
TCGA-29-1696	2.8274	1	2.6808	2.176	21.4427	19.8146	8.4213	6.0339	3.5354	0.0233	0.990558	low
TCGA-10-0928	1.54247	1	1.7915	2.8133	19.507	12.3444	5.0087	15.0583	6.7759	0.488	1.1821	high
TCGA-25-2397	1	1	2.982	1.5078	21.1146	273.959	6.2218	1.8123	15.1832	0.5987	1.04004	low
TCGA-59-2351	9.67671	0	3.5463	10.4282	10.1616	235.216	11.1531	9.2916	20.5296	0.0279	0.733484	low
TCGA-10-0931	2.73973	1	1.6084	3.8523	22.555	396.754	3.1341	3.2777	8.1362	0.0432	0.887581	low

## Sheet: 8 platinum-related mRNAs
id	futime	fustat	GJA8	PNLDC1	SLC5A1	VSTM2L	CACNA1C	SEZ6L	GDF3	SYNM	riskScore	Risk
TCGA-25-1633	5.18082	1	0.1806	0.2849	0.9277	6.9868	1.8458	0.0965	0.3559	1.7786	1.00727	high
TCGA-23-1122	3.25753	1	1.2325	0.2037	10.1377	8.9774	0.3902	0.2795	0.0661	4.1563	0.87538	low
TCGA-57-1586	1.86027	0	0.5886	28.7091	10.0551	14.2224	0.5069	0.074	1.2089	0.558	2.40037	high
TCGA-10-0933	1.22192	1	0	0	0.0991	3.0518	0.2899	0	0.7128	0.9983	0.847173	low
TCGA-61-2003	0.334247	0	0.7836	0.0674	1.8637	177.28	1.6852	0.2423	0.361	1.8749	1.55335	high
TCGA-29-1710	2.60548	1	0.029	0.1098	2.154	46.3024	0.8023	0.1072	0.1634	0.7481	1.00416	high
TCGA-36-1577	2.14521	0	0	0.0554	0.6099	8.6686	1.9039	0.1196	0.3299	1.8777	1.00958	high
TCGA-04-1338	3.88493	0	1.2719	3.0098	0.4211	1.5495	0.611	0.0515	0.2387	1.0059	0.966044	high
TCGA-61-2092	4.30959	0	0	0.1047	1.1592	6.9518	0.044	0	0.2336	0.1931	0.838683	low
TCGA-25-1315	4.33699	1	6.1606	0.5432	0.5528	63.0017	0.3863	0.0523	6.6655	2.9914	1.0233	high
TCGA-13-0888	5.86575	0	0.8919	9.784	0.6015	3.2291	0.4513	0	0	0.8108	1.20676	high
TCGA-24-2290	3.01918	1	0.0419	0.3441	25.6726	10.5293	0.2967	0.0978	0.1417	1.7425	0.875227	low
TCGA-59-2363	0.452055	0	0.3774	0	3.0447	21.6227	1.1034	0.1793	1.6059	3.6496	0.964422	high
TCGA-04-1514	4.71233	1	0.3235	8.4612	0.1379	1.3843	2.1383	0	0.2024	1.3968	1.35385	high
TCGA-04-1530	9.92329	1	0.7859	0.1063	2.2299	1.2009	1.1554	0.0218	0.0632	1.5379	0.921095	high
TCGA-04-1331	3.66027	1	0.1015	0.2348	5.727	2.9429	0.7608	0	0.0381	3.5069	0.894203	low
TCGA-25-1627	1.07945	1	4.6021	0.1152	5.9338	2.2921	0.3022	2.4282	0.2468	1.5958	0.849841	low
TCGA-09-1666	4.8	0	0.7189	0.1815	8.3606	4.1526	0.1169	0.014	0.1619	1.0942	0.840616	low
TCGA-61-2098	5.46027	0	0.034	2.9622	0.9413	14.0941	2.0162	0.0198	0.1532	1.5532	1.14495	high
TCGA-24-1849	0.482192	0	0.5346	0.0703	2.7521	71.3194	2.2576	0.2641	0.1756	4.9456	1.237	high
TCGA-24-0982	1.86027	1	0.2679	0.2535	3.2165	8.7864	0.5399	0.026	1.4077	0.7114	0.88941	low
TCGA-13-0890	5.66575	0	3.6823	0.0139	2.0901	31.2279	0.7844	0.0257	1.5645	5.5749	0.959529	high
TCGA-24-1550	3.42192	1	0.2555	0.0896	0.1556	31.3194	7.5218	0.1049	0.7034	6.8017	1.86423	high
TCGA-61-1724	1.74521	1	2.8112	0.1365	6.2996	1.6192	0.599	0.1541	0.6494	1.1358	0.874029	low
TCGA-61-2095	5.13699	1	0.0269	0.3909	3.4389	42.5093	2.9111	0.1571	0.4247	1.2492	1.23451	high
TCGA-24-1563	3.97534	1	0.1786	0.9299	7.5734	7.5159	1.4814	0.0868	0.3521	2.0151	0.995152	high
TCGA-20-0991	2.18356	0	0.3	0.027	0.7984	0.978	0.0606	0.0916	2.172	0.5986	0.824495	low
TCGA-24-1428	1.44932	0	2.8	0.4594	0.5945	4.5026	0.1871	0.0136	0.1577	7.0141	0.855383	low
TCGA-13-1507	0.39726	0	0	0.2092	0.3179	37.235	0.1477	0.0709	0.56	0.1543	0.92222	high
TCGA-29-1766	3.28493	1	0.225	0.4259	11.9878	10.9093	0.4495	0.0765	0.5701	0.4633	0.891871	low
TCGA-20-1683	2.11507	0	0.1347	0.051	0.0664	0.3457	0.301	0.0105	0.182	3.4822	0.84345	low
TCGA-04-1542	7.01644	1	0.049	0.0619	4.3398	4.9662	0.059	0	0.6628	0.36	0.834229	low
TCGA-13-0799	0.649315	0	0.1264	2.619	0.8196	0.3606	0.4456	0.0041	0.0949	1.1846	0.934778	high
TCGA-13-0766	1.78356	0	0	0.5087	2.8435	6.3237	0.3207	0.0588	0.454	0.415	0.872396	low
TCGA-24-2254	4.75616	1	0.9847	0.1942	4.4007	4.9594	0.7879	0.1914	2.0101	1.4987	0.900182	low
TCGA-24-1850	0.460274	0	0.1356	52.8682	0.4086	5.0756	1.0644	0.0395	0.3817	0.9103	5.69234	high
TCGA-25-1321	2.83014	1	29.8496	1.107	4.1306	82.0261	0.4136	0.6722	6.3282	0.4097	1.10092	high
TCGA-24-1551	4.32603	1	0	0.6435	21.8782	0.5314	0.111	0.0152	0	3.9962	0.845379	low
TCGA-61-2009	3.32055	0	0.114	0.0719	12.8665	2.6012	0.7686	0.0369	0.214	0.4831	0.889059	low
TCGA-61-2000	1.20822	0	0	2.6886	12.561	0.9869	0.322	0	0	0.7434	0.927281	high
TCGA-20-1686	0.243836	0	0	0.1046	54.4294	7.1667	0.1337	0.0129	7.6949	0.8671	0.846585	low
TCGA-04-1536	2.42466	1	0.2231	0.1877	1.3955	38.7383	0.0842	0.0434	4.8993	1.2783	0.919508	high
TCGA-10-0927	6.82192	1	0.0699	0.0441	2.4521	0.748	0.5242	0.0544	0.0788	0.3381	0.862857	low
TCGA-09-2048	0.378082	1	0.0303	5.2798	0.0997	3.1348	0.3109	0.0177	0.0683	0.4397	1.01872	high
TCGA-24-1847	0.939726	0	1.7306	0.131	25.9716	115.116	0.4969	0.222	26.6231	3.5511	1.17275	high
TCGA-57-1582	2.00274	1	2.4305	0.2359	0.6351	0.9866	0.3782	0.0291	0.0842	2.9058	0.856773	low
TCGA-25-1313	2.24658	1	1.5434	4.0649	7.5191	21.8688	0.7546	4.9633	1.587	3.4004	1.07294	high
TCGA-13-1485	1.72329	1	0.0864	0.1908	0.8166	75.654	1.604	0.042	0.2432	2.1502	1.17858	high
TCGA-13-1495	4.10411	0	0.7422	0.2342	15.3936	2.3596	0.2275	0.006	0.0697	0.886	0.847256	low
TCGA-24-1417	0.652055	0	2.7066	0.0743	15.1419	48.3933	0.9489	0.1296	11.7954	2.7955	1.02319	high
TCGA-61-1728	2.32329	0	15.474	0.2437	11.944	51.4896	0.1639	0.657	0.3534	0.5879	0.960804	high
TCGA-13-0920	1.15068	0	0.3951	8.7976	0.3866	1.6504	0.3154	0.0219	0.1271	0.8187	1.14607	high
TCGA-13-0804	2.93973	1	0	0.1668	6.6493	3.6577	0.1833	0.0308	0.1787	0.1988	0.844563	low
TCGA-24-1558	1.6274	1	2.0521	0.0589	0.5026	109.976	0.442	0.006	0.5953	1.6312	1.14763	high
TCGA-61-2101	4.62466	1	0.1232	0.1865	48.9257	16.725	0.7475	0.0623	0.111	0.9749	0.9251	high
TCGA-25-2393	3.16986	1	0.3396	0.6001	0.6234	0.6539	2.1403	0.033	1.0327	1.5082	1.0305	high
TCGA-23-1023	3.37808	0	0.0608	0.6718	2.2668	2.1259	0.781	0.1005	1.7815	2.6799	0.907596	low
TCGA-24-2024	4.84658	1	0.3475	0.6241	20.3744	1.4488	0.9851	0.0468	0.0602	0.6701	0.922763	high
TCGA-61-1900	0.482192	0	0.206	1.8751	0.8383	18.6107	0.822	0.3088	0.1988	2.3023	0.992782	high
TCGA-13-0919	1.2411	0	1.0148	0.1769	17.7963	8.3315	0.9944	0.6748	1.6842	3.4619	0.926402	high
TCGA-24-2281	3.71781	0	0.9185	1.1368	15.6299	4.7108	0.3398	0.0618	0.1591	0.4997	0.889323	low
TCGA-13-1488	5.90137	1	0.4543	2.0506	13.9386	0.8722	0.1977	0.0136	0.0787	0.682	0.895823	low
TCGA-23-1109	4.27945	1	0.0781	0.3202	4.9302	15.3663	0.5135	0.0607	0.1759	2.1808	0.904971	low
TCGA-61-2002	1.49863	0	0.5027	1.202	64.5541	9.528	1.2968	0.036	0.2384	1.3786	0.991833	high
TCGA-24-1469	0.758904	0	0.9231	1.0355	10.8555	0.6583	0.2128	0.0066	0.0385	0.8325	0.865787	low
TCGA-24-1419	0.654795	0	0	0.0905	0.6052	0.3273	0.4667	0.0223	0.0646	1.9622	0.858407	low
TCGA-24-1413	0.526027	0	0.8438	3.5792	56.2639	3.7775	0.5073	0.0091	1.3199	0.6631	0.981069	high
TCGA-25-1634	2.98904	1	0	0	0.5645	1.5455	0.4548	0.0138	0	0.0891	0.857528	low
TCGA-25-1323	1.08219	1	1.0567	0.1334	0.3088	37.679	1.2283	0.1712	0	1.4948	1.02395	high
TCGA-24-1436	0.712329	1	0.1113	0.0562	8.6389	67.7144	0.3762	0.6618	0.1002	1.0201	1.01803	high
TCGA-13-0897	4.78904	0	0.1458	0	2.8453	1.4552	0.232	0	0.041	4.946	0.838775	low
TCGA-13-0768	0.70411	0	0	0.1125	4.3679	8.7242	1.3269	0.0624	0.241	1.6733	0.956017	high
TCGA-10-0926	2.1589	1	0.6117	0	1.8333	11.937	0.4458	0.018	0.1044	0.5941	0.880969	low
TCGA-24-1553	4.8411	1	0.5705	0.3771	9.6682	57.132	0.2921	0.2218	0.3366	2.0577	0.992353	high
TCGA-13-0725	1.03288	1	0.9261	0.1594	6.0086	4.3529	0.2829	0.2455	4.5513	0.7086	0.854232	low
TCGA-23-2078	7.29041	0	3.3423	0.3217	0.3802	0.9493	1.9773	0.1266	0.1276	2.9974	1.00525	high
TCGA-59-2350	1.86027	1	5.4064	0.1706	2.1688	3.4423	0.3551	0.0075	11.4816	2.5792	0.858542	low
TCGA-13-0893	3.6137	1	1.5011	0.2368	42.321	8.442	0.3378	0.0133	0.1921	2.303	0.870634	low
TCGA-23-1032	0.230137	1	6.88	0.3849	9.856	6.5859	0.2637	0.0033	0.3817	0.267	0.86444	low
TCGA-24-1842	0.693151	0	0	1.8222	24.3882	1.3654	0.3863	0.0305	3.5705	0.5564	0.906597	low
TCGA-25-1316	3.50411	1	0.2612	0	1.0555	1.0245	8.8907	8.7521	0.1103	1.3037	1.95996	high
TCGA-57-1583	0.947945	1	3.7465	0.3352	55.0648	6.6592	0.4825	0.0217	2.9913	0.4556	0.881866	low
TCGA-13-2060	0.717808	0	0	0.091	0.6399	0.5964	0.0999	0.0112	0.0974	0.883	0.828663	low
TCGA-31-1950	1.56438	0	0.0298	1.3935	16.0823	0.5108	0.553	0	0.0336	1.4214	0.905949	low
TCGA-04-1361	2.70959	0	0.0775	0.1304	4.29	16.2526	0.3546	0.4018	5.9949	1.6981	0.887258	low
TCGA-13-0924	0.506849	0	0.1471	0	2.9965	7.9397	0.392	0.0763	1.2152	1.1242	0.86699	low
TCGA-24-1923	1.89041	1	0	0.0949	5.769	7.0435	0.5603	0.1949	0.2823	2.0289	0.8822	low
TCGA-61-1910	3.08767	0	0	0.5404	0.9619	0.4886	0.4846	0	0.0964	1.2114	0.873742	low
TCGA-24-1103	4.50959	1	0.147	0.3942	125.116	0.8386	0.1689	0.0143	10.6773	0.5988	0.843612	low
TCGA-25-1628	1.71781	1	0.6008	0.5897	0.7681	7.3781	2.3889	0.2336	0.2255	1.3745	1.07478	high
TCGA-25-1326	3.42192	1	1.5656	0.6116	36.682	14.8327	1.1864	0.0362	0.084	2.6965	0.975131	high
TCGA-57-1584	1.76164	0	0	0.0244	113.956	1.0216	0.3807	0.2032	179.611	1.3658	0.850835	low
TCGA-30-1853	3.02192	1	5.1178	0	16.8751	3.3237	0.1131	0.3286	0.2058	0.2946	0.833205	low
TCGA-24-1556	5.88493	1	0.1088	2.7466	101.213	0.6208	0.411	0.1269	0.1716	9.2086	0.936371	high
TCGA-20-1685	1.39178	0	4.1156	2.4179	19.2715	3.5084	0.3212	0.0598	0.1332	0.6946	0.92482	high
TCGA-24-1470	0.287671	0	0.0307	1.3559	35.034	1.0069	0.584	0.006	0.1729	5.8646	0.90874	low
TCGA-23-1123	2.78904	1	18.4838	0.2912	63.0209	0.8592	0.1541	0.0548	1.0394	1.5102	0.839447	low
TCGA-29-1711	2.88493	0	0	0.2361	49.4722	0.343	0.4158	0.0208	0.6019	0.3158	0.858465	low
TCGA-13-1510	0.213699	0	1.3752	0.4158	10.4157	1.3076	0.1581	0.0223	1.1293	0.395	0.844407	low
TCGA-09-2056	1.03836	0	0.7945	0.1941	27.2707	0.2376	0.087	0.4484	0.7504	0.6149	0.829764	low
TCGA-23-1026	2.23562	0	0.042	0.1855	23.3768	11.4092	0.7039	0.0245	1.7971	0.4662	0.908087	low
TCGA-13-0886	6.18904	0	1.3323	0.3993	4.9273	4.8928	0.9376	0.0453	1.7255	1.3896	0.919828	high
TCGA-10-0934	0.558904	1	0	0.1858	0.5916	1.4699	0.3908	0.0027	0.1579	0.1933	0.857463	low
TCGA-24-1423	0.520548	0	1.2696	0.1335	2.739	58.0181	0.5406	0.2828	0.5958	0.8241	1.01074	high
TCGA-24-1424	0.50137	0	6.0103	0.0983	2.5595	25.6496	1.2158	0.0303	0.2806	2.6375	0.989051	high
TCGA-24-2019	0.405479	0	2.709	0.5611	29.5788	22.7837	0.5222	0.0362	0.5124	3.4177	0.931641	high
TCGA-23-1113	2.6	1	0.2217	0.0699	11.1436	168.032	0.3292	0.0108	0.1248	0.8831	1.32659	high
TCGA-57-1585	0.145205	1	0.1796	0.1133	3.4435	10.2439	1.7889	1.5707	0.0578	1.231	1.00448	high
TCGA-04-1655	3.78082	1	0.136	0	0.6521	43.7914	0.1708	1.1369	0	0.2374	0.933937	high
TCGA-29-1690	3.96712	1	0	0.3707	15.2494	42.0311	0.4681	0.2164	0.1045	0.0498	0.969382	high
TCGA-13-0916	1.76438	0	0	8.6841	1.857	0.7954	0.9261	0.01	0.1933	4.3816	1.20935	high
TCGA-04-1347	5.25753	0	0	0.0444	0.0193	0.401	0.2859	0.0752	0.1979	0.8559	0.842134	low
TCGA-24-1928	0.920548	1	0.0913	0.2496	12.0779	50.0542	1.7581	0.3489	0.1028	1.569	1.11946	high
TCGA-04-1337	0.167123	1	0.0211	0.0797	0.1269	115.182	3.3172	0.1923	0.2134	48.4384	1.54432	high
TCGA-24-1924	2.51781	1	2.0416	0.4235	4.7887	1.5357	0.1582	0.0163	0.5354	0.7712	0.845157	low
TCGA-57-1993	2.09041	0	1.2814	11.967	8.0322	24.307	0.7214	0.0399	0.2309	2.4322	1.41374	high
TCGA-25-1312	0.0849315	1	2.3108	0.9553	2.4013	45.4574	0.2536	0.0852	1.0769	0.6206	0.977454	high
TCGA-29-1702	1.99452	1	2.6255	0.5522	20.7522	3.5311	0.5229	0.0179	0.2594	1.2165	0.884574	low
TCGA-24-2036	5.33425	1	0.0691	0.7414	2.5563	2.6123	0.4571	0.0134	0	1.0829	0.882458	low
TCGA-23-1029	0.734247	0	4.389	0.1731	16.8152	8.5583	0.5505	0.0467	43.8305	3.6839	0.887327	low
TCGA-61-2088	0.39726	0	0.4435	0.3498	0.3645	4.7043	0.6509	0.0216	0.0624	2.4815	0.892328	low
TCGA-61-2104	6.40548	0	0.1663	0.1888	5.4114	75.1713	0.3269	0.0905	0.2247	0.6728	1.03831	high
TCGA-13-0885	7.61644	0	1.5576	0.2391	62.1035	3.122	0.2084	0.0736	0.1422	3.0151	0.847542	low
TCGA-61-1918	1.31233	1	0.8449	1.0662	12.319	3.4476	0.1992	0.0912	0.7929	1.496	0.872043	low
TCGA-61-1743	3.6411	1	0.9743	0.1716	60.4148	0.2424	0.2644	2.3166	0.1021	0.714	0.843695	low
TCGA-24-1425	0.49589	0	1.1706	0.143	5.4724	45.1301	3.082	0.0807	0.7229	5.7471	1.25348	high
TCGA-04-1364	2.80548	1	1.1158	29.0023	1.5284	6.9043	0.2571	0.007	0	0.5414	2.32008	high
TCGA-31-1951	1.87397	0	0.1934	0.1465	14.5514	120.748	1.3434	0.0301	0.0871	1.9187	1.29443	high
TCGA-13-0714	0.517808	1	0.0874	0.0551	3.4235	4.1752	0.9395	0.017	0.3937	0.7667	0.907395	low
TCGA-61-1998	0.460274	0	0.0752	0.0949	5.108	16.4593	0.5105	0.0585	0.254	0.4712	0.900335	low
TCGA-13-0765	2.38082	0	0.0387	0.3295	2.7025	53.9031	0.0424	15.9904	0	0.187	0.958408	high
TCGA-30-1891	2.50411	1	0.1166	0.0245	3.3543	29.7964	0.4866	1.7302	0.3064	0.2853	0.928658	high
TCGA-24-1565	0.854795	1	0	5.618	9.3489	0.5027	1.4552	0.1218	0.2352	0.4769	1.14508	high
TCGA-09-1662	7.44384	1	0.3133	0.2306	14.9851	25.1536	0.493	0.0964	0.5293	0.6919	0.924297	high
TCGA-24-1416	0.531507	0	0.2216	5.5106	14.598	14.0675	1.1946	0.0776	7.8882	0.3096	1.15321	high
TCGA-30-1892	4.06575	1	0	0.1689	0.2493	306.314	0.4126	1.4046	0.1206	1.1405	1.9442	high
TCGA-13-0913	2.49863	0	0.1352	0.2315	20.4455	0.0688	0.1502	0.0113	0.2392	3.7859	0.835627	low
TCGA-31-1944	3.79726	0	0.3171	0.1715	38.8608	0.6461	0.6601	0.0352	0.6123	7.5929	0.878055	low
TCGA-09-0369	2.96438	1	0.0279	0.3874	0.1376	17.013	11.3696	0.0217	0.4714	2.1884	2.64443	high
TCGA-04-1651	3.01918	1	0	0.1059	4.7714	7.0478	0.5966	0	1.3234	5.2263	0.885695	low
TCGA-24-2261	0.0657534	1	0.0759	0.2872	32.4653	1.6407	1.1337	0.0836	0	1.7792	0.925979	high
TCGA-10-0937	1.66575	1	0.0626	0.1185	4.5606	4.5521	0.031	0	2.8897	0.8853	0.83264	low
TCGA-29-1770	2.03014	0	0.2017	0.1091	9.3294	65.7643	0.7193	0.2688	0.3245	0.8048	1.04933	high
TCGA-20-1684	1.59178	0	0.2994	2.3692	12.4758	0.4271	0.2379	0.009	0.4151	0.2846	0.908218	low
TCGA-61-1733	2.64932	0	1.6881	0	14.4366	272.188	0.5228	0.5676	0	0.6127	1.78314	high
TCGA-09-1669	2.54247	0	3.0891	0.1886	10.2557	1.4449	0.3454	0.0517	0.5985	0.6661	0.853675	low
TCGA-04-1348	4.06301	1	0.0628	0.4889	4.0907	0.3136	0.1733	0.0081	1.2736	0.8062	0.845547	low
TCGA-23-1024	1.28219	0	1.6735	0.0612	9.4752	123.63	1.0893	0.0094	4.4524	0.1737	1.2686	high
TCGA-25-1625	2.30137	1	0.0243	0.0613	9.974	52.7208	0.6837	0.3871	0.4376	5.3838	1.00808	high
TCGA-13-0760	0.961644	1	0.0289	0.0455	17.9714	0.4838	0.095	0.0084	0.0975	0.8763	0.826716	low
TCGA-23-2081	6.41644	1	0.216	0.1908	0	17.2208	0.5683	0.0126	0.2919	2.5527	0.910314	high
TCGA-09-2045	2.92877	1	0	0.3069	19.4346	8.4726	0.2801	0.081	0.626	0.4354	0.867884	low
TCGA-13-1477	4.55342	1	0.8623	0.0972	0.1181	38.8482	0.1982	0.0239	0.104	0.3198	0.92723	high
TCGA-29-1769	1.91507	0	0	0.0204	13.2577	21.6001	0.2103	0.044	0.2184	1.1808	0.884047	low
TCGA-25-1328	5.50411	1	0.0573	0.0362	5.8754	19.0964	1.894	0.1449	0.1937	1.0576	1.0365	high
TCGA-24-1930	6.7589	1	0	0.1675	10.9044	1.6852	0.7061	0.0723	0.2691	1.1268	0.884367	low
TCGA-13-0908	3.73699	0	0.5331	0.1239	13.3051	20.8678	1.6589	13.5799	0.4108	2.3712	1.02076	high
TCGA-29-1698	5.69315	0	0.6421	0.709	1.9497	27.6262	1.3889	0.0728	0.1808	1.0731	1.03287	high
TCGA-36-1575	0.712329	0	0.6491	0.3072	1.0099	21.1287	1.7857	0.0135	0.6789	0.9174	1.04083	high
TCGA-25-1877	2	1	0	0.4073	0.0136	9.3131	0.583	0.1544	1.5659	0.7647	0.899199	low
TCGA-23-1027	2.67397	1	0	0.0902	11.1673	2.7198	0.4878	0.0278	0.3579	1.4313	0.865711	low
TCGA-30-1714	3.1726	1	0	0.529	9.0033	1.1558	0.0791	0.0109	0.0629	0.2102	0.840821	low
TCGA-25-1320	3.16438	1	0.2695	0.5315	5.8977	25.6821	1.7228	0.0655	0.1138	1.7192	1.05526	high
TCGA-23-1119	10.8301	0	0.7912	0.3744	3.7661	10.6847	0.3218	0.0096	0.9467	2.9573	0.878669	low
TCGA-24-1846	0.364384	0	0.6743	0.4625	8.8989	1.9442	0.5142	0.0399	0.7924	3.58	0.877349	low
TCGA-25-1870	1.24658	1	0.3458	0.1455	1.9473	0.1644	0.9593	0.1195	0.2164	0.6329	0.902248	low
TCGA-24-1562	3.79178	1	0	0.5545	1.284	2.7991	0.7003	0.0911	0.066	0.9913	0.898419	low
TCGA-13-1404	0.550685	0	0.0404	0.4589	17.6099	1.8439	0.5172	0.0079	0.1365	2.8647	0.877263	low
TCGA-23-2084	4.15342	1	1.4803	0.0655	4.6246	1.7593	0.5161	0.0454	1.0822	1.1021	0.86515	low
TCGA-23-1022	4.13973	1	0	0.0219	0.1237	21.3067	0.0688	0	0.0783	2.7559	0.871213	low
TCGA-09-1667	5.15616	0	1.5495	0.4632	34.9776	0.9014	0.5018	0.0317	0.3215	0.8981	0.873857	low
TCGA-24-2023	3.73699	1	0.0284	0.1074	19.5551	16.7108	0.1766	0.0331	0.8307	2.032	0.87227	low
TCGA-59-2354	2.86575	1	0.2184	1.6693	8.6573	11.2674	2.2522	0.1604	0.574	1.9339	1.11222	high
TCGA-13-A5FT	4.56438	0	3.3429	0.0804	0.6629	69.9039	0.3017	0.0433	0.0717	4.2128	1.01741	high
TCGA-24-1544	2.24658	1	0.0696	17.0492	1.8887	5.6115	0.6403	0.0271	0.6274	0.7731	1.58957	high
TCGA-25-1632	4.92877	1	4.1259	0.124	2.7882	15.86	0.2612	0.0687	0.0885	0.5981	0.878042	low
TCGA-25-1635	4.33699	1	0.0358	0.2032	27.85	10.2577	1.4274	2.0171	0.2015	2.0439	0.972508	high
TCGA-29-1703	4.9726	1	0.0771	0.1216	1.2669	0.0275	0.1853	0	0.3906	0.3036	0.835246	low
TCGA-61-2008	2.55342	0	0	0.0253	8.3916	291.548	0.2981	17.0354	0	0.6182	1.83874	high
TCGA-24-1567	1.43562	1	0.0412	0.052	0.79	2.7908	3.1351	0.0961	0.8351	5.5986	1.12133	high
TCGA-09-1661	3.20274	1	0	0.0253	0.384	34.9871	1.3342	0.0311	0.2255	2.3881	1.02339	high
TCGA-23-1809	0.0438356	0	11.9524	0.0418	0.381	3.0694	0.6533	0.0772	0.1492	1.3161	0.879245	low
TCGA-09-0366	4.8137	1	0.4341	0.2501	0.9669	66.4575	0.1775	0.1577	0.0425	0.4596	1.00169	high
TCGA-29-1699	3.03014	1	0.6145	0.4599	1.2058	0.8764	0.5185	0.0528	0.7242	1.5634	0.875133	low
TCGA-23-1114	5.72329	1	2.8312	0.2091	3.9772	13.4454	0.899	0.0234	0.1357	4.3899	0.931467	high
TCGA-24-1431	1.59726	1	0	34.8901	0.0893	58.3318	0.1511	0.0493	0.0816	0.1621	3.22883	high
TCGA-24-2262	0.030137	1	0.1834	2.4686	0	0.4359	0.8042	0.0475	0.6196	3.3384	0.963451	high
TCGA-25-2409	2.24932	1	0.0921	0.1743	18.9894	24.4627	0.7335	0.0656	0.2764	1.1428	0.942792	high
TCGA-OY-A56P	3.30685	0	0.1034	0.087	2.7194	2.0646	0.5753	0.0201	0.0388	2.1045	0.87155	low
TCGA-13-0887	5.55616	1	3.0198	0.234	0.7475	0.34	0.2005	0.0051	2.6253	2.8269	0.840446	low
TCGA-13-1409	0.569863	0	0.5382	0.0212	1.0967	1.8232	0.3521	0.7259	0.4168	0.3795	0.85018	low
TCGA-13-0883	5.74521	1	0.1027	0.9395	6.4562	30.5717	1.7104	0.0299	0.1735	0.8917	1.08301	high
TCGA-13-1509	0.347945	0	0.2674	0.2953	2.8631	24.5668	0.4854	0.3465	0.4266	0.9696	0.924216	high
TCGA-13-0724	0.227397	1	0.0489	43.291	0.9244	9.0316	0.8646	0.0475	0.3855	0.4728	4.0543	high
TCGA-61-1725	2.61918	0	0.7309	0.0577	7.8721	0.7493	0.3037	0.0622	0.463	0.6626	0.844782	low
TCGA-24-1616	3.1863	1	0.7771	0.0507	1.314	0.3248	0.506	0.0365	1.2372	0.2927	0.860536	low
TCGA-36-1581	2.05753	0	0.0302	0.4575	9.1778	8.7028	0.3803	0.0646	0.3062	1.6173	0.88157	low
TCGA-13-1405	0.613699	0	0.0871	0.0183	3.0552	64.6559	1.2653	0.0847	0.0327	1.0712	1.10036	high
TCGA-25-1319	5.41644	1	5.3381	1.1766	1.5927	0.2607	0.4034	0.0142	4.6119	1.054	0.885496	low
TCGA-30-1855	0.205479	1	0.3066	0.3125	7.9091	3.2798	1.0843	0.1055	0.3188	1.7527	0.926366	high
TCGA-13-0923	0.534247	0	0.4236	0.4544	0.7312	0.9365	0.2966	0.0082	6.2502	1.0392	0.856253	low
TCGA-29-1778	1.24384	0	0.0843	1.4548	122.293	0.1604	0.1969	0.0273	0.3166	0.594	0.87586	low
TCGA-24-1548	1.35068	1	1.6243	0.1055	2.5128	3.8836	0.3193	0.0046	0.1076	1.1206	0.854622	low
TCGA-13-1512	0.257534	0	1.7392	0.0716	0.4765	0.701	0.3182	0.0367	4.9819	2.8501	0.846281	low
TCGA-09-0364	2.43014	1	1.6152	0.0874	1.947	0.8227	4.1354	0.2512	0.3638	1.4956	1.23201	high
TCGA-13-0911	2.30959	0	0.1238	0.4165	7.5389	29.0674	0.3968	0.1123	0	0.2142	0.931218	high
TCGA-29-1691	4.0274	1	0.0647	0.2043	3.3346	0.9465	0.2931	0.0252	0.0365	4.8632	0.84863	low
TCGA-09-2053	3.31233	0	0.0306	0.7716	2.571	11.7933	0.5297	0.0357	0	1.8063	0.91186	high
TCGA-13-0727	1.26575	1	0.5494	0.2667	9.0652	56.3843	0.3258	0.0411	0.2856	0.3329	0.989871	high
TCGA-20-1687	0.221918	0	0.0759	0.0479	9.3815	56.4201	0.384	0.3542	0.5986	0.6526	0.988152	high
TCGA-23-1110	4.54247	0	6.2989	0.0764	0.1659	42.6726	0.1542	0.2355	0.2728	4.056	0.932077	high
TCGA-23-1030	2.4274	0	2.558	0.149	2.1671	25.2573	0.2923	0.0153	0.0886	0.3946	0.903971	low
TCGA-31-1946	2.51507	0	1.2888	0.4066	37.2948	4.1933	1.1565	0.0157	0.3629	2.7332	0.938281	high
TCGA-36-1569	2.42466	0	0.6266	0.0719	4.4163	38.995	1.962	12.0579	0.0962	1.5554	1.10196	high
TCGA-09-2054	1.74521	1	5.3536	0.2599	0	2.5256	2.9535	0.0961	0.1855	3.9819	1.10866	high
TCGA-24-1564	2.15616	1	0.2475	0.2342	1.6271	40.2642	2.9462	0.1844	0.0929	1.5435	1.2247	high
TCGA-30-1861	2.89863	1	0.8329	0.1194	0.4149	6.6955	1.687	0.1177	0.2132	11.1786	0.985276	high
TCGA-24-1426	0.446575	0	0.4793	0.5041	0.544	73.4895	0.2228	0.0222	0.1028	0.6825	1.03432	high
TCGA-24-2035	2.34795	1	2.8713	0.7247	1.3917	6.0168	1.5028	0.1889	0.4975	4.9753	0.986241	high
TCGA-04-1362	3.69315	1	0.0615	0.2715	20.821	4.1639	0.8716	0.0836	0.3461	3.8575	0.908093	low
TCGA-24-1552	3.44932	1	0.488	0.2842	3.332	24.3331	0.2204	0.0073	0.2537	0.3495	0.899578	low
TCGA-09-0367	1.49863	1	0.0742	0.0781	1.7079	330.709	0.042	0.1202	1.0309	0.7841	1.99517	high
TCGA-61-1995	0.167123	0	1.9493	0.3905	11.7485	3.3758	0.4027	0.0601	0.4181	1.241	0.868975	low
TCGA-24-2267	3.96164	1	0.0429	1.6245	4.314	3.0597	0.3308	0.05	3.5758	1.0064	0.89962	low
TCGA-23-1028	4.11781	0	0.0398	2.3873	67.2289	0.7384	0.0901	0	0.2691	0.9341	0.896444	low
TCGA-09-1670	1.49863	0	4.8337	0.379	11.879	2.7331	0.1841	0.7672	0.9019	0.4507	0.848728	low
TCGA-13-0762	2.68767	0	0.0717	0.558	13.07	0.0682	0.1826	0	0.5653	0.5393	0.847781	low
TCGA-29-1783	0.60274	0	0.2097	2.1002	15.767	208.475	0.9046	0.0815	0.1476	0.488	1.67786	high
TCGA-OY-A56Q	1.57808	0	1.6909	0.1046	4.7414	0.662	0.068	0.0387	0.224	0.5284	0.826605	low
TCGA-04-1332	3.41644	1	14.5742	0.1409	6.517	31.458	2.7765	1.8995	11.3198	4.3194	1.17259	high
TCGA-24-1843	0.290411	0	0.1923	0.3775	0.0702	2.2395	0.1662	0.0125	0.0241	1.0596	0.846074	low
TCGA-23-1120	0.356164	0	0.0277	0.192	2.4398	0.4931	0.5105	0.0161	0.1869	0.7775	0.865513	low
TCGA-25-1318	2.91507	1	0.1252	0.158	6.9979	385.262	0.6642	1.4928	0.094	1.5918	2.4615	high
TCGA-24-1434	1.55616	1	0.3198	0.0917	3.8386	321.271	2.0005	0.0678	0.0327	1.8374	2.35876	high
TCGA-61-2097	5.05205	0	0.2224	0.0468	117.861	8.4059	0.5873	0.1297	2.9222	4.7258	0.886305	low
TCGA-25-1324	2.83562	1	3.673	0.3128	8.4142	1.3177	0.3682	0.0832	0.0254	1.7511	0.858968	low
TCGA-25-1871	2.08219	1	0.6677	0.1134	0.4995	0.1648	0.5739	0.0699	0.1735	1.0116	0.867794	low
TCGA-24-1467	8.83288	1	0.5731	7.43	10.1201	0.1115	0.2248	0.0203	0.176	0.6717	1.07913	high
TCGA-24-1844	0.309589	0	0.5831	7.3181	6.9847	10.5806	0.8088	0.0567	5.5821	0.6903	1.17079	high
TCGA-25-1314	2.75068	1	0.5706	0.3024	3.164	58.6927	0.6167	0.1375	0.1542	0.613	1.02613	high
TCGA-13-0720	3.71233	1	0.0456	1.4971	8.7873	40.8004	0.0742	1.4545	0.1542	0.3595	0.966371	high
TCGA-09-2051	5.25753	0	0.0498	0.2044	12.3889	36.5653	0.2643	1.3028	0.6173	4.9877	0.931008	high
TCGA-20-0987	1.92055	1	0.129	0.1221	25.2888	1.426	0.0502	0.0125	0.5812	0.7161	0.827353	low
TCGA-25-1630	3.18356	1	0	0.0552	12.616	10.8007	0.3963	0.1532	0.1972	0.6741	0.875699	low
TCGA-61-1738	2.98356	1	0.04	29.5845	5.2541	0.4283	0.4616	0	0.5862	0.1577	2.37358	high
TCGA-61-1737	3.73699	0	0.0575	0.0726	0.1182	4.5313	1.3767	0.598	0.3562	1.6475	0.948659	high
TCGA-29-1781	0.69863	0	0.3113	0.1637	15.8511	0.8696	0.1119	0.2572	4.8798	1.0592	0.832332	low
TCGA-24-1435	3.6274	1	0.2964	1.0989	28.0175	3.0123	0.9802	0.0432	0.3756	2.2094	0.941485	high
TCGA-30-1718	4.32603	1	0.3932	0.0763	6.8603	1.1862	0.6631	0.0999	1.0559	0.8664	0.876703	low
TCGA-29-1784	0.446575	0	4.1845	0.096	13.3329	30.0212	0.052	0.6162	16.9656	0.3133	0.892611	low
TCGA-13-0800	0.676712	0	1.2419	0.6791	0.5217	0.4723	0.65	0.0161	0.3263	0.378	0.892262	low
TCGA-24-2280	5.87123	0	2.0706	0.2562	1.179	33.7301	2.7596	0.2999	0.2286	2.5953	1.18249	high
TCGA-61-2016	0.0986301	1	0.1149	0.2176	44.189	6.065	0.1642	0.0402	0.4142	3.1487	0.849926	low
TCGA-13-0797	0.726027	0	0	0.2276	2.4346	0.4443	0.1554	0.0701	0.2954	3.0768	0.836783	low
TCGA-04-1648	2.3863	1	0.1355	1.9455	2.3762	0.6765	0.1486	0.0461	1.2973	1.1708	0.887824	low
TCGA-25-2396	0.252055	1	0.6325	2.5055	10.4931	1.4032	0.2361	0.0068	0.7519	0.7676	0.914727	high
TCGA-30-1866	3.05205	1	0.0945	0.0298	0.3235	55.7175	0.0702	0.2112	0.4788	0.2622	0.95578	high
TCGA-24-1845	0.317808	0	0	0.0547	0.5517	0.1081	0.0414	0.0042	0.1951	0.2908	0.821811	low
TCGA-09-1665	3.46849	1	0	0.2716	4.9176	0.3069	0.2668	0.0098	0.2566	1.6275	0.846956	low
TCGA-13-1481	7.25479	1	2.1941	0.1437	0.5614	2.8341	0.8945	0.1368	0.4662	1.805	0.90291	low
TCGA-25-2404	2.41918	1	0.3604	0.1654	21.4615	7.8737	0.8435	0.0701	0.2952	2.0005	0.9113	high
TCGA-25-2392	0.0849315	1	1.4359	0.1664	7.6591	7.0635	0.3793	43.8515	0.5941	2.7916	0.868851	low
TCGA-13-0906	3.74521	0	0.1459	0.1841	0.1865	4.7516	0.313	0.0662	0.3286	7.1237	0.858407	low
TCGA-13-1505	0.350685	0	0.6757	0.0799	5.2067	8.4028	1.8251	2.3644	0.8562	0.9453	1.00194	high
TCGA-61-1907	2.60822	0	0	1.2338	29.7189	1.0458	0.219	0.0158	0	0.9774	0.873166	low
TCGA-25-2400	3.50137	1	9.396	0.2556	2.2857	5.1986	0.507	0.1575	13.1817	1.9507	0.878121	low
TCGA-24-2020	12.6685	1	0.1993	0.4671	0.0312	1.0151	0.3604	0.0111	0.1924	1.8657	0.862191	low
TCGA-24-1474	1.85205	1	0.0374	1.4642	0.769	3.4161	0.3706	0.1237	0.3793	1.2129	0.89902	low
TCGA-13-0891	5.75068	0	0	0.1587	6.7371	10.5793	0.1458	0.0587	0.3398	0.3242	0.856977	low
TCGA-13-0884	8.93151	1	0.1171	0.4187	1.989	0.5289	0.2871	0.0152	0.3956	0.5591	0.85347	low
TCGA-29-2414	7.18082	1	0.5759	0.2236	2.4272	4.1699	1.2407	0.0689	0.9978	0.7456	0.940056	high
TCGA-24-1105	3.95068	1	5.9625	0.1029	6.1958	17.6058	0.4464	0.0136	0	1.1344	0.89769	low
TCGA-24-0975	1.81644	1	0.3173	0.091	1.9836	563.316	1.0752	0.0449	0.2274	2.7685	4.12077	high
TCGA-24-1422	0.0630137	1	0.0746	0.5966	4.2122	19.3739	2.4917	0.0871	0.4763	1.0736	1.12142	high
TCGA-23-2077	9.65753	0	3.0573	0.0419	16.8429	98.1104	0.5923	27.6481	0.262	0.5831	1.12757	high
TCGA-36-1571	1.90411	1	2.9387	0.2676	8.4494	36.3824	1.2771	0.0177	1.0918	3.4176	1.03006	high
TCGA-25-1329	1.25205	1	0.2355	0.1156	1.0108	37.6384	1.0957	0.056	0.1474	3.5938	1.00998	high
TCGA-13-0899	4.67945	0	0.2272	0.9588	14.2824	1.9444	0.4329	0.011	0.032	0.4119	0.885404	low
TCGA-25-1631	0.0246575	1	0.1658	0.3556	55.6562	83.9961	0.5768	0.0258	0.1493	1.1694	1.09585	high
TCGA-13-0801	0.690411	0	0.129	0.0407	3.2957	1.265	0.1779	0.0063	4.7582	0.0953	0.835079	low
TCGA-09-1674	0.712329	0	25.8197	0.2195	0.0513	18.1071	3.8529	0.1768	0.3315	5.8689	1.26087	high
TCGA-24-1546	5.35616	1	1.0022	0.1265	41.6409	26.7997	2.1642	1.6624	0.6019	2.7037	1.08995	high
TCGA-09-2044	0.509589	0	0.0264	1.618	17.0623	1.5646	0.3459	0.3083	0.4168	0.8141	0.89715	low
TCGA-29-1763	5.56712	0	0.3112	0.3437	10.8569	61.9766	0.2953	0.0605	2.1615	1.2214	1.00448	high
TCGA-25-1623	1.54795	1	0.212	0.2293	0.0664	5.8084	1.9596	0.1236	0.341	2.1362	1.01343	high
TCGA-25-2398	3.75068	1	0.727	0.426	5.2498	115.099	2.4719	0.4745	0	1.9155	1.43812	high
TCGA-25-2401	0.246575	1	0.0486	0.1228	2.4656	2.5672	1.2593	0.0946	1.1505	1.9774	0.934483	high
TCGA-29-1696	2.8274	1	0	1.9329	32.097	2.969	0.2334	0	0.8989	0.5099	0.900371	low
TCGA-10-0928	1.54247	1	0.4404	0.1235	13.5257	1.2213	0.4603	0	0.3306	2.6898	0.860905	low
TCGA-25-2397	1	1	0.0433	0.082	13.0094	100.292	0.1134	0.4043	2.147	1.4585	1.0836	high
TCGA-59-2351	9.67671	0	0.6296	0.0627	29.3489	1.2051	0.3773	0.0644	5.2991	0.9018	0.852094	low
TCGA-10-0931	2.73973	1	0.0781	0.9856	15.3068	1.2364	0.1591	0	0.5277	0.1538	0.861087	low

## Sheet: 8 prognostic-related mRNAs
id	futime	fustat	ACTN3	ESRRB	DCN	PSMC4	CXCR4	FBP1	ARTN	GMPPB	riskScore	Risk
TCGA-25-1633	5.18082	1	0	0.2756	217.09	127.449	165.947	14.5811	10.5025	8.3423	1.01384	high
TCGA-23-1122	3.25753	1	0.0472	0.7233	32.6856	118.124	123.433	10.994	5.0734	6.8172	1.11751	high
TCGA-57-1586	1.86027	0	0.0975	0.065	7.285	95.4511	158.39	4.8473	34.1577	5.791	1.0671	high
TCGA-10-0933	1.22192	1	0.097	0.0283	21.8495	156.093	49.7227	1.5342	1.2158	2.7214	1.23851	high
TCGA-61-2003	0.334247	0	0.0287	0.0502	177.978	102.732	199.949	15.6665	4.7954	11.8912	0.854615	low
TCGA-29-1710	2.60548	1	0.07	0.0613	174.23	86.1078	96.8844	11.031	2.0367	7.593	0.991973	high
TCGA-36-1577	2.14521	0	0.2003	0.3232	69.6217	246.992	268.075	8.1314	17.3714	10.3232	1.02372	high
TCGA-04-1338	3.88493	0	0	0.0373	100.201	70.1275	243.604	4.2577	6.2195	2.7741	1.16992	high
TCGA-61-2092	4.30959	0	0.0501	0.2142	2.6639	139.492	13.9654	23.4607	1.1518	32.6137	0.414352	low
TCGA-25-1315	4.33699	1	0.1191	1.143	19.2637	77.231	103.762	17.5471	14.0377	13.1391	0.900525	low
TCGA-13-0888	5.86575	0	0.276	0.0161	24.929	126.587	75.3897	1.146	7.2247	4.4353	1.13898	high
TCGA-24-2290	3.01918	1	0.1013	0.0689	20.3536	159.598	105.276	9.0754	9.7792	12.334	0.874187	low
TCGA-59-2363	0.452055	0	0.0337	2.2741	21.4594	235.414	47.0358	5.8045	2.4169	4.4341	1.55063	high
TCGA-04-1514	4.71233	1	0.1157	1.8481	41.4644	153.616	97.5891	6.1193	9.2285	6.3873	1.30794	high
TCGA-04-1530	9.92329	1	0.0678	0.3031	128.709	115.862	158.014	22.5489	8.2051	8.171	1.01554	high
TCGA-04-1331	3.66027	1	0.0817	2.3662	36.6834	132.357	117.864	7.6952	10.8455	8.0134	1.28287	high
TCGA-25-1627	1.07945	1	0.0294	0.1629	51.0111	279.193	216.194	17.2863	14.4662	10.3893	1.02542	high
TCGA-09-1666	4.8	0	0.0145	0	9.1674	118.32	160.192	16.5261	1.9397	9.1601	0.9499	low
TCGA-61-2098	5.46027	0	0.2463	3.8329	23.6122	963.446	51.4701	5.4117	5.2931	10.868	2.31442	high
TCGA-24-1849	0.482192	0	0.1075	0.115	264.182	105.675	133.403	27.9583	9.5806	13.6657	0.807439	low
TCGA-24-0982	1.86027	1	0.0539	0.0524	85.6369	88.4112	140.184	1.1008	2.7831	5.8836	1.0572	high
TCGA-13-0890	5.66575	0	0.071	1.4441	104.086	323.58	110.86	41.2167	14.8788	10.8243	1.18859	high
TCGA-24-1550	3.42192	1	3.5407	0.3799	107.993	200.786	128.561	8.2651	5.8601	8.2945	1.07706	high
TCGA-61-1724	1.74521	1	0.348	0.0423	49.0996	148.561	127.673	23.8807	15.049	7.719	1.02629	high
TCGA-61-2095	5.13699	1	0.1734	0.7461	78.9205	89.343	79.339	139.463	2.766	10.1506	0.97208	low
TCGA-24-1563	3.97534	1	0	0.1153	351.346	158.899	158.792	25.0082	4.6794	10.1606	0.951433	low
TCGA-20-0991	2.18356	0	0.1035	0.0503	9.8513	166.22	304.849	284.272	17.6478	7.6146	1.04305	high
TCGA-24-1428	1.44932	0	0.0732	0.0329	25.2513	127.078	55.0663	34.4327	7.2246	9.5966	0.943318	low
TCGA-13-1507	0.39726	0	0.0667	0.4047	201.579	151.075	78.1878	8.5703	7.0168	8.2133	1.04862	high
TCGA-29-1766	3.28493	1	0.0226	0.0264	265.9	123.944	478.818	3.3553	5.8931	5.149	1.10865	high
TCGA-20-1683	2.11507	0	0.4443	0.196	29.7119	150.256	673.416	4.3065	2.1308	10.8298	0.930876	low
TCGA-04-1542	7.01644	1	0.0395	0.0576	7.3274	79.1371	242.926	0.6632	4.1881	3.9375	1.12974	high
TCGA-13-0799	0.649315	0	0.0848	0.089	1.8742	134.311	44.2709	18.6526	7.848	13.6337	0.821356	low
TCGA-13-0766	1.78356	0	0	0	16.584	107.101	50.1874	12.5843	5.1209	5.2536	1.0893	high
TCGA-24-2254	4.75616	1	0.2476	0.1878	71.7159	86.9814	223.8	49.0528	8.7058	13.6047	0.805618	low
TCGA-24-1850	0.460274	0	0.0545	1.8299	119.507	431.755	135.897	20.2197	7.0316	8.5665	1.44364	high
TCGA-25-1321	2.83014	1	0.0818	0.1492	19.8198	267.927	91.3501	16.2805	7.5394	7.1845	1.14414	high
TCGA-24-1551	4.32603	1	0.0316	0.1934	26.1961	100.226	46.958	33.3209	6.0003	11.0834	0.892401	low
TCGA-61-2009	3.32055	0	0.1987	0.0178	350.31	142.227	159.323	7.6769	9.1172	15.4595	0.766017	low
TCGA-61-2000	1.20822	0	0.1319	2.5902	44.3196	139.535	213.126	7.5895	5.3421	8.8551	1.27924	high
TCGA-20-1686	0.243836	0	0.0267	4.072	33.4079	93.8419	19.9064	9.3394	2.5891	7.65	1.51734	high
TCGA-04-1536	2.42466	1	0.1047	0.0262	36.1672	196.88	25.8785	7.039	6.175	2.047	1.30362	high
TCGA-10-0927	6.82192	1	0	0.0328	108.355	280.708	44.039	2.0023	3.4069	5.9495	1.19282	high
TCGA-09-2048	0.378082	1	0.0122	0.5124	61.5185	224.109	221.151	3.2796	7.5602	6.0756	1.20357	high
TCGA-24-1847	0.939726	0	0.0278	0.0569	44.2176	163.695	177.048	33.9179	18.713	26.2006	0.524637	low
TCGA-57-1582	2.00274	1	0.1203	0.4828	50.7065	210.343	282.785	13.0571	5.348	10.1838	1.02176	high
TCGA-25-1313	2.24658	1	0.0405	0.3229	150.024	135.993	216.453	26.4214	7.8749	6.7101	1.08823	high
TCGA-13-1485	1.72329	1	0.0869	0.1217	154.07	88.9436	51.5507	19.7566	7.8301	8.972	0.950495	low
TCGA-13-1495	4.10411	0	0.0373	0	31.6701	181.52	473.566	6.297	6.3346	6.2425	1.10238	high
TCGA-24-1417	0.652055	0	0.0316	0.0737	94.5147	217.536	256.844	12.6056	4.7472	11.6242	0.932369	low
TCGA-61-1728	2.32329	0	0.0097	0.204	38.5578	115.596	338.697	14.9007	6.6524	7.1033	1.04523	high
TCGA-13-0920	1.15068	0	0.0227	0.2385	81.3357	179.332	280.094	2.2898	13.13	5.403	1.16433	high
TCGA-13-0804	2.93973	1	0.0425	0.1614	5.1247	92.3396	102.575	6.5615	5.6514	7.3551	1.01543	high
TCGA-24-1558	1.6274	1	0	0.3065	21.4782	592.167	77.3685	13.0832	12.7872	16.0285	1.03642	high
TCGA-61-2101	4.62466	1	0.0595	0.052	115.994	102.261	130.541	3.4489	5.8597	10.5423	0.898151	low
TCGA-25-2393	3.16986	1	0.0273	5.7959	48.4743	235.528	60.5725	24.5295	8.078	6.1477	2.10876	high
TCGA-23-1023	3.37808	0	0.0857	2.4207	76.5189	136.964	162.782	13.6229	15.2199	16.1766	0.957362	low
TCGA-24-2024	4.84658	1	0.043	0.0753	100.725	162.607	343.954	3.5936	3.8794	14.2825	0.815648	low
TCGA-61-1900	0.482192	0	0.2249	2.9698	21.3721	164.274	29.4001	10.3678	8.4779	11.4248	1.23053	high
TCGA-13-0919	1.2411	0	0.0376	0.3134	87.684	120.826	112.453	29.9294	13.34	17.3612	0.726446	low
TCGA-24-2281	3.71781	0	0.0426	0.1161	18.3457	113.601	91.1765	113.072	20.5431	12.3027	0.853606	low
TCGA-13-1488	5.90137	1	0.0141	0.123	29.8968	131.58	333.925	11.8129	4.0641	8.0377	1.01169	high
TCGA-23-1109	4.27945	1	0.0942	0.055	56.1528	95.892	106.34	9.7499	2.9654	11.8365	0.852968	low
TCGA-61-2002	1.49863	0	0.0745	0.0497	169.187	105.187	124.765	42.9952	3.2574	9.6666	0.92921	low
TCGA-24-1469	0.758904	0	0.1926	0.1926	7.2188	270.851	284.677	6.0915	20.5799	10.4733	1.01989	high
TCGA-24-1419	0.654795	0	0.1154	0.5185	47.3258	143.302	143.055	54.6047	1.007	10.1162	0.984257	low
TCGA-24-1413	0.526027	0	0.0754	0.2311	16.5139	92.3022	198.865	8.2779	10.5359	13.3245	0.820552	low
TCGA-25-1634	2.98904	1	0.0143	0.0584	25.0196	92.9164	42.0633	0.4804	1.8985	6.2309	1.04745	high
TCGA-25-1323	1.08219	1	0.3401	4.0682	119.087	296.062	59.0704	4.6511	9.1902	10.5044	1.5571	high
TCGA-24-1436	0.712329	1	0.0179	0.2246	39.5966	140.878	172.421	3.2393	4.2088	9.9312	0.959305	low
TCGA-13-0897	4.78904	0	0.0147	0.077	115.233	261.843	73.1476	29.7976	19.2822	22.2964	0.647344	low
TCGA-13-0768	0.70411	0	0.0861	0.0921	112.615	92.4641	133.882	13.3911	10.8193	4.567	1.11745	high
TCGA-10-0926	2.1589	1	0.0149	0.0392	23.0183	149.481	155.571	11.162	2.3211	10.0084	0.94336	low
TCGA-24-1553	4.8411	1	0.0656	0.0638	46.4958	78.8072	148.15	19.6431	5.2804	6.4813	1.02891	high
TCGA-13-0725	1.03288	1	0	0.3261	48.4375	168.075	103.238	42.124	13.2327	10.1308	0.979682	low
TCGA-23-2078	7.29041	0	0.0342	0.6516	152.772	187.939	213.781	4.2807	8.4732	24.2946	0.608777	low
TCGA-59-2350	1.86027	1	0.1243	7.8592	11.1281	253.322	334.141	35.6624	7.1214	12.7884	2.07432	high
TCGA-13-0893	3.6137	1	0.0961	0.0481	42.5135	147.311	95.1727	13.4056	9.8661	7.5628	1.03202	high
TCGA-23-1032	0.230137	1	0.075	0.3222	5.0837	138.811	122.077	27.0391	8.5405	9.4672	0.984631	low
TCGA-24-1842	0.693151	0	0.1137	0.0516	48.0632	189.512	72.0715	37.4022	1.9076	19.7491	0.676657	low
TCGA-25-1316	3.50411	1	0.0131	0.2606	29.1462	91.2187	28.6732	9.765	4.9434	6.9314	1.04151	high
TCGA-57-1583	0.947945	1	0.3374	18.4288	20.381	692.656	185.832	1.8014	18.2654	6.6701	10.5268	high
TCGA-13-2060	0.717808	0	0.1044	0.0542	33.0103	120.062	97.754	6.5144	6.3302	9.658	0.938996	low
TCGA-31-1950	1.56438	0	0.3002	0.1261	2.9822	174.691	102.746	9.353	10.4756	9.5408	0.984636	low
TCGA-04-1361	2.70959	0	0.1455	0.1516	56.9713	124.807	230.348	9.1671	12.7389	8.9398	0.977177	low
TCGA-13-0924	0.506849	0	0.0197	0.0921	74.611	247.529	97.4028	38.0778	10.6125	14.5857	0.853928	low
TCGA-24-1923	1.89041	1	0.1614	0.0588	295.739	98.9944	155.545	19.1428	1.5235	5.8656	1.06593	high
TCGA-61-1910	3.08767	0	0.5168	0.1608	6.7336	110.651	204.184	1.6348	9.0179	7.9828	1.00401	high
TCGA-24-1103	4.50959	1	0.0148	0.4744	9.4746	210.002	83.1445	32.6786	7.2194	6.5827	1.16577	high
TCGA-25-1628	1.71781	1	0.1208	0.6346	239.806	137.663	260.55	20.5214	1.9059	10.6419	0.973622	low
TCGA-25-1326	3.42192	1	0.075	0.0438	185.238	152.143	102.507	23.1568	4.9408	13.0283	0.845699	low
TCGA-57-1584	1.76164	0	0.0935	0.818	15.2514	77.1881	159.321	83.2776	35.7619	19.7822	0.680935	low
TCGA-30-1853	3.02192	1	0	2.0595	4.0894	58.7929	79.5088	0.2544	2.5615	6.375	1.25787	high
TCGA-24-1556	5.88493	1	0.0175	0.0766	15.2659	113.019	80.2112	41.0285	7.1377	13.5069	0.812789	low
TCGA-20-1685	1.39178	0	0.0476	0.5219	35.0747	130.253	237.736	12.6808	7.9183	13.9986	0.845899	low
TCGA-24-1470	0.287671	0	0.0864	1.7509	18.6915	63.7244	246.329	12.0373	6.5934	15.7216	0.865067	low
TCGA-23-1123	2.78904	1	0.1856	0.1143	19.3582	100.186	552.856	12.2963	6.9975	14.7448	0.773076	low
TCGA-29-1711	2.88493	0	0.1075	0.0753	68.3267	114.855	128.669	26.3558	8.9874	9.7517	0.934658	low
TCGA-13-1510	0.213699	0	0.0461	3.0398	8.3362	69.8467	155.641	10.0273	5.7488	8.5976	1.29397	high
TCGA-09-2056	1.03836	0	0.0206	0.0842	38.9447	82.4168	160.054	19.8354	10.7147	11.8811	0.846724	low
TCGA-23-1026	2.23562	0	0.0507	0.0197	68.156	86.0529	334.44	22.0454	5.324	12.1636	0.834242	low
TCGA-13-0886	6.18904	0	0.0134	0.0391	106.601	132.979	171.361	10.2793	7.5206	5.4454	1.10453	high
TCGA-10-0934	0.558904	1	0.0564	0.2107	2.7497	143.829	4.4996	21.839	2.4243	12.5185	0.872304	low
TCGA-24-1423	0.520548	0	0.1064	0.4532	33.1106	70.2858	94.2788	10.3721	5.418	7.8214	1.01456	high
TCGA-24-1424	0.50137	0	0.0626	0.3363	80.1892	134.024	166.288	6.6881	4.4703	12.0792	0.892648	low
TCGA-24-2019	0.405479	0	0.1913	0.2039	40.0409	127.357	123.304	19.2617	6.457	19.4664	0.667248	low
TCGA-23-1113	2.6	1	0	0.1821	36.6713	138.035	87.9002	18.3813	6.5904	9.095	0.983148	low
TCGA-57-1585	0.145205	1	0.0206	0.1445	242.662	185.356	254.254	10.6306	8.3322	11.3782	0.928259	low
TCGA-04-1655	3.78082	1	0.0684	0.1596	11.3455	90.2641	89.1112	3.2997	2.5474	4.5169	1.12589	high
TCGA-29-1690	3.96712	1	0.0249	0.029	173.519	56.415	81.1003	151.545	2.2519	5.8039	1.0359	high
TCGA-13-0916	1.76438	0	0.0967	0.0806	9.338	289.62	166.158	37.318	17.288	16.3217	0.822167	low
TCGA-04-1347	5.25753	0	0.0848	0.0578	18.6341	270.077	57.2991	1.6215	11.7107	3.1516	1.31698	high
TCGA-24-1928	0.920548	1	0.0857	0.2071	126.489	121.907	82.9583	9.148	3.6343	16.2047	0.750231	low
TCGA-04-1337	0.167123	1	0.0508	0.0791	115.759	129.251	31.5713	9.9794	3.8819	15.079	0.775305	low
TCGA-24-1924	2.51781	1	0.0113	0.0919	25.5312	123.004	390.394	16.1059	13.6263	12.3876	0.853982	low
TCGA-57-1993	2.09041	0	0.165	0.4331	14.9855	143.734	91.4487	47.1721	9.2913	15.6488	0.795445	low
TCGA-25-1312	0.0849315	1	0.3847	0.1496	35.7107	521.697	68.2425	4.6268	4.0075	7.3944	1.33933	high
TCGA-29-1702	1.99452	1	0.2409	1.9625	16.0926	139.249	121.324	19.5651	2.5942	10.9841	1.10673	high
TCGA-24-2036	5.33425	1	0.0973	0.0487	28.6345	96.1549	97.6276	31.255	14.3032	12.23	0.840252	low
TCGA-23-1029	0.734247	0	0.0552	0.9256	28.3154	178.925	319.502	7.7188	7.9042	11.7343	0.990469	high
TCGA-61-2088	0.39726	0	0.8029	0.7287	4.2218	72.6573	78.1098	13.934	48.5592	13.8726	0.836576	low
TCGA-61-2104	6.40548	0	0.1338	0.0859	44.9042	100.51	53.0808	10.7125	5.1219	10.7764	0.892586	low
TCGA-13-0885	7.61644	0	0.0508	0.0988	20.6389	135.142	109.472	4.5874	3.2419	4.0821	1.17052	high
TCGA-61-1918	1.31233	1	0.1511	0.1432	49.6652	90.4722	102.858	13.4407	8.2132	7.5468	1.00512	high
TCGA-61-1743	3.6411	1	0.0547	0.8988	14.4351	117.856	136.683	5.659	7.6681	14.7748	0.848385	low
TCGA-24-1425	0.49589	0	0.1367	0.328	165.087	108.958	103.172	30.6362	4.273	10.0321	0.946322	low
TCGA-04-1364	2.80548	1	0.7674	0.5914	10.3137	108.435	62.4676	5.2391	2.7342	9.1045	1.00648	high
TCGA-31-1951	1.87397	0	0.1401	0.227	104.603	133.864	264.541	22.5553	3.2225	13.1982	0.846634	low
TCGA-13-0714	0.517808	1	0.0703	0.1846	47.1202	91.8742	85.3355	4.1705	4.5781	5.1754	1.10289	high
TCGA-61-1998	0.460274	0	0	0.2647	176.004	154.312	344.199	22.2463	6.0657	12.8406	0.872841	low
TCGA-13-0765	2.38082	0	0.0078	0.0454	2.2303	88.2894	55.2014	22.1084	1.6314	10.6244	0.886708	low
TCGA-30-1891	2.50411	1	0.0156	0.0639	193.303	55.1232	101.471	15.3967	2.2807	5.7469	1.04102	high
TCGA-24-1565	0.854795	1	0.063	0.0735	4.2913	50.5968	28.6573	48.0782	2.8999	7.1109	0.987978	high
TCGA-09-1662	7.44384	1	0.042	0.0674	56.9427	168.804	202.571	16.5933	5.5534	10.8513	0.928783	low
TCGA-24-1416	0.531507	0	0.0892	0.3226	8.2874	75.7911	101.867	23.8367	5.0165	9.5681	0.941574	low
TCGA-30-1892	4.06575	1	0	0.1005	220.673	92.2143	108.758	2.7249	2.7481	4.5653	1.11833	high
TCGA-13-0913	2.49863	0	0.0699	0.1133	10.7587	287.216	40.1102	18.7686	11.3703	13.2558	0.922438	low
TCGA-31-1944	3.79726	0	0.0547	0.0957	84.1887	70.6064	348.677	17.7659	7.1205	14.4078	0.766323	low
TCGA-09-0369	2.96438	1	0.1235	0.655	223.437	283.709	63.3106	6.1258	8.8149	12.8947	0.987403	low
TCGA-04-1651	3.01918	1	0.0844	0.0197	3.6294	125.609	57.1078	17.9425	15.1265	9.955	0.928737	low
TCGA-24-2261	0.0657534	1	0.1322	0.0772	84.4383	541.47	160.909	15.0431	3.1658	7.8456	1.32414	high
TCGA-10-0937	1.66575	1	0	0.0441	13.5037	144.678	23.6329	26.2338	4.6229	5.3769	1.11638	high
TCGA-29-1770	2.03014	0	0.0116	0.0203	132.946	157.537	67.0575	5.9353	3.6828	12.7371	0.855729	low
TCGA-20-1684	1.59178	0	0.0834	0.0649	16.0876	224.106	569.71	4.0675	9.0507	11.7543	0.931016	low
TCGA-61-1733	2.64932	0	0.0184	0.1178	120.956	118.724	85.1382	5.6976	1.0278	10.3612	0.920271	low
TCGA-09-1669	2.54247	0	0.0267	0.5614	33.6606	102.538	238.767	18.2835	4.1417	3.7613	1.21743	high
TCGA-04-1348	4.06301	1	0.0674	0.0393	15.6624	269.448	189.865	26.5692	1.6786	14.7655	0.855702	low
TCGA-23-1024	1.28219	0	0.0195	5.1468	2.2619	274.513	265.152	8.8937	2.9606	7.9813	1.88791	high
TCGA-25-1625	2.30137	1	0.0684	0.2965	135.479	149.987	46.9144	21.2699	10.6628	14.0549	0.835014	low
TCGA-13-0760	0.961644	1	0.0232	0.0712	7.2502	402.086	48.3268	12.2983	11.2691	4.7115	1.35676	high
TCGA-23-2081	6.41644	1	0.0261	0.0608	63.1315	128.57	52.9852	24.7925	9.5056	11.0899	0.89621	low
TCGA-09-2045	2.92877	1	0.0559	0.1468	16.7185	114.277	53.6581	16.0825	7.7169	16.8076	0.725461	low
TCGA-13-1477	4.55342	1	0.0248	0.1084	39.7996	91.5503	23.0449	6.9812	2.4846	3.9367	1.14504	high
TCGA-29-1769	1.91507	0	0	0.0911	91.8743	90.9143	30.6714	10.2082	6.6388	10.8131	0.88631	low
TCGA-25-1328	5.50411	1	0.1153	0.1211	161.541	85.2984	78.1938	23.4444	1.9527	7.5575	0.999019	high
TCGA-24-1930	6.7589	1	0.0641	0.0935	81.389	116.624	82.611	14.2777	4.7854	11.2352	0.887558	low
TCGA-13-0908	3.73699	0	0.1242	0.8759	106.752	79.2272	125.565	27.9631	6.4381	8.396	1.0445	high
TCGA-29-1698	5.69315	0	0.0646	0.1884	110.209	132.041	135.002	16.28	5.8589	10.6621	0.924875	low
TCGA-36-1575	0.712329	0	0.485	2.1714	12.9451	131.782	49.3137	1.6781	3.4373	5.0088	1.40377	high
TCGA-25-1877	2	1	1.2186	0.3847	126.632	2041.49	88.4688	12.837	1.9251	6.4618	3.82228	high
TCGA-23-1027	2.67397	1	0.0128	0.0224	67.5825	177.638	154.778	14.423	11.3728	13.455	0.844509	low
TCGA-30-1714	3.1726	1	0.045	0.7609	34.3874	200.873	137.204	3.1564	5.4169	4.5922	1.28542	high
TCGA-25-1320	3.16438	1	0.0678	0.2452	316.442	128.568	150.054	10.5582	4.0771	13.7912	0.82703	low
TCGA-23-1119	10.8301	0	0.1393	0.0348	65.9985	113.643	140.442	7.906	3.4974	5.8779	1.07294	high
TCGA-24-1846	0.364384	0	0.1887	0.5436	52.1949	97.9071	113.83	17.769	12.9166	4.6585	1.17202	high
TCGA-25-1870	1.24658	1	0.0927	0.1263	23.3914	76.7204	123.871	8.8627	3.5427	6.3057	1.04102	high
TCGA-24-1562	3.79178	1	0.0118	0.22	84.5223	134.016	221.791	9.4133	3.7599	11.7592	0.892264	low
TCGA-13-1404	0.550685	0	0.0163	0.6544	71.8141	75.4703	77.0991	19.1533	6.3499	7.9787	1.03375	high
TCGA-23-2084	4.15342	1	0.0522	0.0305	58.2151	223.718	128.096	10.1013	5.034	9.7049	1.00032	high
TCGA-23-1022	4.13973	1	0	0.5301	15.5537	177.249	77.3387	8.7603	15.2528	3.9631	1.26446	high
TCGA-09-1667	5.15616	0	0.0656	0.1244	50.0729	107.981	702.66	24.5536	4.7853	10.1108	0.922986	low
TCGA-24-2023	3.73699	1	0.1027	0.0067	12.3835	255.824	272.43	10.719	16.6614	15.7254	0.815808	low
TCGA-59-2354	2.86575	1	0.1172	0.3247	182.025	174.899	117.482	52.0479	6.9553	11.707	0.928274	low
TCGA-13-A5FT	4.56438	0	0.0769	0.7174	8.2566	187.088	412.763	4.3557	5.8378	7.914	1.12174	high
TCGA-24-1544	2.24658	1	0.1961	0.3596	14.2844	499.079	44.7356	4.2651	10.4705	8.2921	1.30525	high
TCGA-25-1632	4.92877	1	0.1107	0.2859	18.6692	168.296	349.711	3.0631	5.0024	6.3834	1.12047	high
TCGA-25-1635	4.33699	1	0.072	0.2436	170.136	671.008	148.365	58.347	29.169	14.3941	1.15123	high
TCGA-29-1703	4.9726	1	0.2016	0.0633	37.1952	90.3946	338.698	6.6825	7.0058	7.0159	1.01638	high
TCGA-61-2008	2.55342	0	0.0323	0.4146	41.7053	116.782	58.4888	20.6923	2.3766	14.86	0.803143	low
TCGA-24-1567	1.43562	1	0.0829	0.2611	18.1279	238.977	135.568	13.6642	9.3451	6.7524	1.15435	high
TCGA-09-1661	3.20274	1	0	0.0188	17.2453	69.0218	72.0116	1.6247	3.8398	2.6894	1.17046	high
TCGA-23-1809	0.0438356	0	0.1066	0.0544	25.8201	238.826	330.735	25.4405	2.9488	13.3258	0.886013	low
TCGA-09-0366	4.8137	1	0.1367	0.7841	11.4372	101.992	75.2904	65.3166	5.359	10.8153	0.960189	low
TCGA-29-1699	3.03014	1	0.046	0.3455	36.0561	537.039	50.0448	10.9689	5.8994	9.0712	1.29805	high
TCGA-23-1114	5.72329	1	0.0848	0.6363	98.161	134.902	238.375	2.5155	12.1816	6.639	1.12687	high
TCGA-24-1431	1.59726	1	0.0291	0.068	27.288	185.805	23.7412	2.8803	1.6125	7.2416	1.07308	high
TCGA-24-2262	0.030137	1	0.0738	0.0574	26.4653	125.166	374.62	7.1476	16.9412	11.5366	0.879284	low
TCGA-25-2409	2.24932	1	0.1111	0.0504	78.5478	97.3986	112.891	9.8358	3.5526	12.7526	0.825009	low
TCGA-OY-A56P	3.30685	0	0.0555	0.0324	9.5204	122.237	166.854	1.0418	6.0129	12.0103	0.860126	low
TCGA-13-0887	5.55616	1	0.0107	0.0311	45.5581	160.71	46.6427	24.9053	11.5463	6.0489	1.09894	high
TCGA-13-1409	0.569863	0	0.0812	0.15	19.9889	140.961	141.226	0.9366	6.8382	2.9956	1.22966	high
TCGA-13-0883	5.74521	1	0.1033	0.4218	221.799	130.633	99.1751	29.9758	1.1566	8.1265	1.03995	high
TCGA-13-1509	0.347945	0	0.0717	1.224	101.262	115.376	133.121	6.6645	9.3511	4.6377	1.2744	high
TCGA-13-0724	0.227397	1	0.1377	0.0459	34.1998	216.964	180.776	4.512	7.25	7.0465	1.10042	high
TCGA-61-1725	2.61918	0	0.0735	0.0643	92.7881	73.6896	96.825	26.8895	8.592	8.4977	0.95196	low
TCGA-24-1616	3.1863	1	0.0431	1.1385	10.5805	76.8202	520.929	6.9908	7.2154	6.9289	1.13177	high
TCGA-36-1581	2.05753	0	0.0243	0.3049	31.9633	121.365	88.2688	30.1072	7.0899	14.3313	0.811993	low
TCGA-13-1405	0.613699	0	0.0584	0.0818	113.158	140.681	75.8344	7.9234	2.7539	24.6005	0.549728	low
TCGA-25-1319	5.41644	1	0.0883	1.4676	18.0754	122.228	322.036	7.2126	8.1218	11.5896	1.01602	high
TCGA-30-1855	0.205479	1	0.0474	1.0243	75.4671	73.7753	134.48	19.8493	10.7504	11.972	0.926421	low
TCGA-13-0923	0.534247	0	0.1534	0.0696	5.719	137.623	185.835	8.3571	6.9469	11.9268	0.874887	low
TCGA-29-1778	1.24384	0	0.0226	0.1914	33.321	44.4776	117.073	7.6931	3.1521	11.9902	0.832079	low
TCGA-24-1548	1.35068	1	0.173	1.1943	16.31	318.425	293.658	9.3098	9.1602	9.9574	1.19141	high
TCGA-13-1512	0.257534	0	0	0.7988	118.296	175.966	390.188	7.1876	15.549	6.9778	1.16274	high
TCGA-09-0364	2.43014	1	0.0186	1.6249	19.3838	265.312	52.8326	5.3592	2.8287	12.9533	1.07816	high
TCGA-13-0911	2.30959	0	0	0.0291	106.492	239.939	218.791	15.5222	25.6343	18.9622	0.718153	low
TCGA-29-1691	4.0274	1	0.013	0.1748	23.6536	210.763	218.735	19.5179	4.613	14.2171	0.852542	low
TCGA-09-2053	3.31233	0	0.123	0.0789	51.4661	154.321	373.986	7.1973	5.6053	4.9086	1.1472	high
TCGA-13-0727	1.26575	1	0.255	0.2282	35.4924	160.42	98.8414	6.7229	2.5461	6.9004	1.08704	high
TCGA-20-1687	0.221918	0	0	0.1604	61.3853	91.7041	99.6854	10.9015	3.6597	10.5297	0.902653	low
TCGA-23-1110	4.54247	0	0.1462	0.2843	16.691	224.691	136.849	1.638	3.1731	15.6871	0.824303	low
TCGA-23-1030	2.4274	0	0.0158	0.0554	22.7824	70.6773	185.082	2.5668	2.8658	7.5584	0.982703	low
TCGA-31-1946	2.51507	0	0.0486	0.1985	166.787	119.229	194.268	19.2538	6.2035	17.1676	0.722112	low
TCGA-36-1569	2.42466	0	0.0229	0.1605	211.704	108.441	332.332	14.1363	1.0295	8.8436	0.97117	low
TCGA-09-2054	1.74521	1	0.2319	0.232	54.9991	123.417	104.68	6.3549	1.4239	11.8686	0.883671	low
TCGA-24-1564	2.15616	1	0.0664	0.1065	168.866	117.028	423.64	22.8988	12.4243	10.063	0.928329	low
TCGA-30-1861	2.89863	1	0.1066	0	215.752	95.8521	22.0777	12.5577	5.9107	14.906	0.75716	low
TCGA-24-1426	0.446575	0	0.0643	0.0321	11.3698	257.355	32.7219	3.4314	2.272	4.4553	1.24137	high
TCGA-24-2035	2.34795	1	0.391	0.1141	372.106	59.5619	140.304	8.6087	3.9343	5.6378	1.0538	high
TCGA-04-1362	3.69315	1	0.3338	0.1154	13.5367	108.356	114.929	56.4434	10.8033	7.3701	1.02056	high
TCGA-24-1552	3.44932	1	0.1057	0.0529	11.536	1119.74	64.9143	33.6511	3.7169	14.6074	1.49936	high
TCGA-09-0367	1.49863	1	0.0398	0.2497	17.6692	142.931	43.7473	23.7119	3.1106	6.3611	1.09883	high
TCGA-61-1995	0.167123	0	0.0622	0.4285	23.1571	168.528	206.14	35.3661	8.1859	17.8149	0.745893	low
TCGA-24-2267	3.96164	1	0.0345	0.3626	25.7117	152.852	81.1226	18.6004	2.9672	9.1625	1.0092	high
TCGA-23-1028	4.11781	0	0	0.0374	19.0966	150.87	113.18	4.6882	7.2606	7.4578	1.03726	high
TCGA-09-1670	1.49863	0	0.0921	0.1947	22.8586	78.6274	458.773	8.5769	4.8549	7.3125	1.01153	high
TCGA-13-0762	2.68767	0	0.5193	0.0954	31.0882	75.2055	210.415	1.3118	36.5643	8.0648	0.971428	low
TCGA-29-1783	0.60274	0	0.0738	0.1538	70.495	75.7228	68.8477	12.5286	2.3753	9.4714	0.928262	low
TCGA-OY-A56Q	1.57808	0	0.5069	0.1401	0.7382	169.332	646.837	0.6329	9.8661	7.7162	1.05113	high
TCGA-04-1332	3.41644	1	0.1348	0.0786	189.076	322.012	163.238	10.1714	6.6115	21.4498	0.694699	low
TCGA-24-1843	0.290411	0	0.0688	0.1304	30.9927	161.635	216.88	22.5329	4.6784	5.8852	1.11789	high
TCGA-23-1120	0.356164	0	0.0445	0.1753	45.9298	68.482	236.57	9.5256	5.6799	9.7356	0.917	low
TCGA-25-1318	2.91507	1	0.0336	0.0882	68.492	117.884	77.2282	15.0725	6.6692	13.8393	0.806405	low
TCGA-24-1434	1.55616	1	0.0702	0.116	291.288	165.397	102.683	30.4987	1.8732	9.6266	0.974564	low
TCGA-61-2097	5.05205	0	0.0895	0.0174	58.588	140.51	386.848	44.2862	11.4189	18.8151	0.675969	low
TCGA-25-1324	2.83562	1	0.2176	0.2962	14.1042	283.504	339.165	2.6706	10.3532	10.8972	1.02345	high
TCGA-25-1871	2.08219	1	0.1756	0.1567	18.4492	189.863	380.243	0.5515	11.0993	8.6595	1.03061	high
TCGA-24-1467	8.83288	1	0.021	0.0612	13.6127	63.7933	206.209	3.9785	4.3673	16.4715	0.704395	low
TCGA-24-1844	0.309589	0	0.0782	0.3042	38.3656	73.9726	193.632	24.2479	6.2287	8.6068	0.972554	low
TCGA-25-1314	2.75068	1	0.0367	0.1072	37.9437	120.034	36.8222	3.9397	0.4424	6.3876	1.06542	high
TCGA-13-0720	3.71233	1	0	0.2356	5.3347	116.86	44.8717	22.2469	9.2983	10.3235	0.931918	low
TCGA-09-2051	5.25753	0	0.0601	0.2222	37.8873	238.83	102.192	58.7215	7.2836	15.2393	0.840285	low
TCGA-20-0987	1.92055	1	0.026	0.106	10.6229	180.182	372.587	78.4524	14.4978	11.7705	0.908147	low
TCGA-25-1630	3.18356	1	0.1937	0.1952	44.4439	137.112	130.918	46.9359	6.3754	10.4157	0.937085	low
TCGA-61-1738	2.98356	1	0.0483	0.141	6.4471	192.989	30.1383	9.2039	6.2508	5.995	1.1376	high
TCGA-61-1737	3.73699	0	0.0231	1.2824	258.14	192.769	169.463	13.8822	3.811	11.848	1.03333	high
TCGA-29-1781	0.69863	0	0.167	0.2071	21.1992	139.919	390.507	25.9212	5.4779	8.7653	0.999036	high
TCGA-24-1435	3.6274	1	0.0596	0.1914	251.129	102.287	466.987	8.7831	13.3363	12.2552	0.855582	low
TCGA-30-1718	4.32603	1	0	0.142	188.6	191.999	337.221	5.581	4.7057	10.299	0.969926	low
TCGA-29-1784	0.446575	0	0	0.1072	20.5549	149.113	133.006	30.6624	12.2102	9.8528	0.955381	low
TCGA-13-0800	0.676712	0	0	1.9823	14.7252	485.5	600.211	1.9756	9.3255	7.1564	1.60041	high
TCGA-24-2280	5.87123	0	0.2123	0.7624	159.385	203.347	64.0156	8.5258	2.361	11.0831	1.01328	high
TCGA-61-2016	0.0986301	1	0.074	0.2752	53.988	98.4635	51.1549	18.2475	8.6225	6.4761	1.06581	high
TCGA-13-0797	0.726027	0	0.1187	0.0847	8.6419	56.387	52.3241	12.5202	5.6693	14.2513	0.762778	low
TCGA-04-1648	2.3863	1	0	0.684	4.7122	59.2017	290.83	29.6444	12.5847	11.8558	0.889196	low
TCGA-25-2396	0.252055	1	0.0707	0.066	34.3386	103.063	130.369	5.8137	1.7489	8.5222	0.969637	low
TCGA-30-1866	3.05205	1	0.057	0.0222	19.4611	96.9579	340.127	3.9454	12.2751	4.827	1.10188	high
TCGA-24-1845	0.317808	0	0.0436	0.0051	0.8898	92.8382	21.2416	6.6141	3.7323	5.5453	1.06824	high
TCGA-09-1665	3.46849	1	0.0204	0.0059	42.7146	77.2558	138.254	6.5449	7.7328	7.2965	0.991333	high
TCGA-13-1481	7.25479	1	0.0833	0.0243	122.016	96.7216	143.831	5.9767	8.6537	4.9036	1.09884	high
TCGA-25-2404	2.41918	1	0.0132	0.2077	111.333	803.503	165.903	55.7706	7.2607	13.747	1.28044	high
TCGA-25-2392	0.0849315	1	0.1179	2.504	24.3444	312.614	147.078	29.627	9.0735	12.5036	1.24007	high
TCGA-13-0906	3.74521	0	0.0391	0.6964	38.3051	158.845	98.9146	6.8862	6.8797	3.0833	1.31344	high
TCGA-13-1505	0.350685	0	0.034	0.1784	137.635	96.9216	193.035	14.6133	6.9476	11.159	0.8866	low
TCGA-61-1907	2.60822	0	0.0492	0.6694	0.9464	104.513	187.394	30.4903	5.4634	9.7352	0.988887	high
TCGA-25-2400	3.50137	1	0.3585	0.4088	11.2961	58.9404	127.229	51.5758	2.6522	10.1941	0.918314	low
TCGA-24-2020	12.6685	1	0.2176	0.421	4.3024	250.326	34.0465	22.9617	4.5788	20.2564	0.718312	low
TCGA-24-1474	1.85205	1	0.0151	0.3953	2.1658	127.605	120.968	16.1051	5.7645	16.5537	0.758249	low
TCGA-13-0891	5.75068	0	0.1416	0	2.1151	117.467	157.601	5.2402	13.9109	10.7075	0.896651	low
TCGA-13-0884	8.93151	1	0.0314	0.0458	43.4923	80.1782	133.199	8.7243	2.0653	4.9978	1.08575	high
TCGA-29-2414	7.18082	1	0.0535	0.3536	153.656	129.638	259.892	6.9768	5.5467	6.8915	1.07998	high
TCGA-24-1105	3.95068	1	0.0375	0.4265	72.4662	169.773	183.647	11.5605	7.2969	12.3468	0.913314	low
TCGA-24-0975	1.81644	1	0.0348	1.686	143.46	155.086	22.9135	6.2639	5.9089	10.124	1.12118	high
TCGA-24-1422	0.0630137	1	0.0601	0.2161	219.078	94.5514	95.6608	9.7563	3.1543	8.6022	0.976742	low
TCGA-23-2077	9.65753	0	0.0267	0.117	59.517	126.459	148.958	12.7146	4.8923	15.1563	0.774775	low
TCGA-36-1571	1.90411	1	0.1097	0.0782	29.7303	305.56	161.833	2.4099	5.6822	14.9104	0.874959	low
TCGA-25-1329	1.25205	1	0.0105	0.1658	103.776	251.736	87.5663	16.048	6.5941	12.4147	0.934957	low
TCGA-13-0899	4.67945	0	0.0057	0.2267	46.754	104.732	253.959	4.541	14.27	9.9951	0.934991	low
TCGA-25-1631	0.0246575	1	0.0667	0.2802	21.9948	286.22	67.883	11.9191	7.1383	9.4161	1.08107	high
TCGA-13-0801	0.690411	0	0.0649	0.0151	12.0606	232.061	93.4285	55.2715	14.3537	24.6466	0.57836	low
TCGA-09-1674	0.712329	0	0.0431	0.1507	31.7821	782.705	70.0359	5.2355	3.168	13.1904	1.28174	high
TCGA-24-1546	5.35616	1	0.0269	0.0784	296.405	116.999	284.795	26.0403	11.4807	8.4293	0.983119	low
TCGA-09-2044	0.509589	0	0.1276	1.6816	12.3633	246.539	124.49	19.0503	8.3233	10.893	1.15612	high
TCGA-29-1763	5.56712	0	0.0209	0.0487	63.2436	214.999	213.588	9.0771	4.4024	8.3021	1.04954	high
TCGA-25-1623	1.54795	1	0.2071	0.8387	183.141	95.6532	266.752	32.1295	6.6309	7.2679	1.09634	high
TCGA-25-2398	3.75068	1	0.0836	0.6217	345.835	223.357	147.949	10.5748	3.3464	14.1869	0.901959	low
TCGA-25-2401	0.246575	1	0.0587	0.2056	199.575	211.838	284.152	22.3276	7.3147	11.2711	0.954261	low
TCGA-29-1696	2.8274	1	0	0.0051	10.7041	90.0619	52.8626	37.4241	8.3858	7.5532	0.99012	high
TCGA-10-0928	1.54247	1	0	0.2871	6.9211	123.936	202.637	13.7779	4.6399	6.7958	1.07226	high
TCGA-25-2397	1	1	0.1046	0.1119	8.0393	87.8648	269.296	34.2911	5.6974	11.5652	0.862212	low
TCGA-59-2351	9.67671	0	0.0533	0.0778	34.1276	106.594	245.999	20.1895	6.319	12.2309	0.848548	low
TCGA-10-0931	2.73973	1	0.1508	0.022	8.6998	178.76	178.915	40.6776	11.8329	9.0163	0.995586	high

## Sheet: 11 recurrence-related mRNAs
id	futime	fustat	BIRC3	CDH2	CDH6	DDIT4	GAS1	IFIT1	IGF2	ISLR	MUC16	RSAD2	DIRAS3	riskScore	Risk
TCGA-25-1633	5.18082	1	5.785	22.2972	2.2174	28.6096	268.384	128.627	990.569	215.054	30.4023	38.8916	36.4091	2.02793	high
TCGA-23-1122	3.25753	1	2.8199	51.0568	32.1193	26.6886	111.479	76.2254	182.737	76.7148	34.0999	34.0749	2.0733	0.877873	low
TCGA-57-1586	1.86027	0	2.7503	10.8773	6.4339	10.9584	12.3675	62.2271	20.5375	21.7001	88.9152	19.9039	4.4458	0.803214	low
TCGA-10-0933	1.22192	1	0.7701	0.5377	0.3911	13.8886	23.7037	162.579	60.384	39.5609	0.424	31.8414	22.2555	1.27328	high
TCGA-61-2003	0.334247	0	6.0801	3.8816	37.6841	25.2473	58.5313	39.1333	2.9783	859.713	79.1554	17.5967	15.2192	0.964949	high
TCGA-29-1710	2.60548	1	19.4406	1.0257	19.6782	47.2472	76.4303	71.1425	0.7936	214.232	47.5861	19.0723	0.9855	0.974888	high
TCGA-36-1577	2.14521	0	10.7927	39.3105	5.7279	94.7481	7.9991	15.8711	0.5602	39.7512	1.3377	2.3918	5.2335	0.967539	high
TCGA-04-1338	3.88493	0	5.3578	3.2576	17.8814	16.9167	158.336	3.9812	151.188	53.3675	59.067	3.5308	5.1126	1.05421	high
TCGA-61-2092	4.30959	0	23.0578	0.1615	0.4037	159.43	0.7528	4.7307	0.1845	2.5011	4.6045	1.8832	0.8173	0.990966	high
TCGA-25-1315	4.33699	1	0.7023	32.1207	94.0188	29.0796	54.7848	260.951	2.5787	11.8092	57.6501	38.2014	13.1772	1.66084	high
TCGA-13-0888	5.86575	0	0.3176	78.7563	107.422	5.347	22.3193	13.2056	390.371	284.04	3.495	2.8315	12.0252	0.894562	low
TCGA-24-2290	3.01918	1	21.8631	64.0292	14.9881	240.438	34.9224	71.209	234.883	22.1179	101.681	30.8394	2.2797	1.16021	high
TCGA-59-2363	0.452055	0	8.8057	60.7113	72.2188	148.39	25.6531	49.4331	229.717	52.1014	88.5878	7.6033	7.9775	1.21855	high
TCGA-04-1514	4.71233	1	0.7655	63.025	15.9256	18.6862	47.4316	40.1174	38.856	146.777	22.261	14.8576	22.0777	1.04398	high
TCGA-04-1530	9.92329	1	8.2526	4.6522	17.8096	37.6243	81.022	12.1765	3.1835	199.298	40.1646	11.4678	3.4322	0.87461	low
TCGA-04-1331	3.66027	1	1.5282	23.8254	45.0197	18.8435	113.275	47.8104	1.8281	99.789	23.7943	24.3506	3.6768	0.888425	low
TCGA-25-1627	1.07945	1	2.6442	65.8288	51.7002	38.441	99.4049	25.6855	595.013	167.285	62.8143	6.5787	12.8284	1.11986	high
TCGA-09-1666	4.8	0	6.4957	22.4908	16.9253	9.33	135.471	290.022	0.1039	87.981	13.3201	90.5456	1.3675	1.02078	high
TCGA-61-2098	5.46027	0	1.5746	10.1458	152.66	114.001	68.7627	14.4192	816.083	40.3899	43.8261	6.7389	19.2275	1.25829	high
TCGA-24-1849	0.482192	0	14.2697	3.2801	44.0877	73.0158	256.869	55.8089	102.766	170.567	123.287	15.5882	3.435	1.46749	high
TCGA-24-0982	1.86027	1	2.4797	68.0636	7.9506	12.162	25.2122	36.4713	5.1726	162.908	140.639	14.6207	7.5212	0.826365	low
TCGA-13-0890	5.66575	0	1.6657	118.589	79.0902	139.898	155.496	40.8712	196.316	296.134	18.8053	18.7917	1.6478	1.22896	high
TCGA-24-1550	3.42192	1	5.0883	42.8108	12.5832	68.8211	170.917	41.5058	945.691	306.691	0.8151	28.5134	7.1747	1.06229	high
TCGA-61-1724	1.74521	1	22.0618	1.0521	151.17	142.693	114.09	58.9552	209.151	69.9362	79.9096	16.3407	4.6766	1.29418	high
TCGA-61-2095	5.13699	1	34.1592	41.5062	91.0892	167.271	32.1427	12.2711	169.842	569.831	110.308	6.0031	12.2607	1.19769	high
TCGA-24-1563	3.97534	1	25.344	7.4239	58.6631	73.0608	292.918	62.1248	5.2044	261.84	59.1187	22.9466	2.5788	1.47024	high
TCGA-20-0991	2.18356	0	5.8165	1.8975	3.5718	76.7055	53.0745	30.2808	1.4678	11.1289	11.1841	12.7727	1.2228	0.915124	low
TCGA-24-1428	1.44932	0	20.8386	6.1872	41.1924	41.8605	55.6573	78.2439	0.1681	94.9157	60.3202	28.8772	1.284	0.857097	low
TCGA-13-1507	0.39726	0	3.7198	1.1022	75.5987	12.9636	33.9541	280.317	0.7447	165.725	3.7619	116.669	1.8693	0.616935	low
TCGA-29-1766	3.28493	1	6.1753	20.1495	8.6828	20.7732	111.598	116.349	1.6636	157.83	33.5114	49.3915	1.4902	0.841755	low
TCGA-20-1683	2.11507	0	2.753	4.6829	59.5241	161.385	28.1832	54.6403	36.32	237.244	0.491	27.7275	3.4036	0.973369	high
TCGA-04-1542	7.01644	1	1.7344	1.5908	49.1695	25.6253	1.3458	9.8836	0.0109	14.5251	6.3891	0.8674	3.6983	0.818882	low
TCGA-13-0799	0.649315	0	12.2219	9.2361	1.3694	34.8823	41.7586	107.625	0.1218	6.7303	14.6908	31.2285	2.2472	0.901203	low
TCGA-13-0766	1.78356	0	6.2691	12.4859	9.0974	128.32	69.89	54.1444	0.2241	27.5532	4.7589	16.8729	2.3276	1.09976	high
TCGA-24-2254	4.75616	1	3.0996	125.527	118.045	47.0065	157.831	20.9072	12.0451	201.581	131.562	4.3362	16.9753	1.34666	high
TCGA-24-1850	0.460274	0	3.1629	8.597	46.0001	120.773	60.5155	21.2072	0.6784	158.674	26.8673	18.8038	26.7096	1.228	high
TCGA-25-1321	2.83014	1	1.5253	17.8384	169.177	13.9571	24.2851	83.2342	35.2793	50.426	103.385	15.8074	2.4873	0.91097	low
TCGA-24-1551	4.32603	1	24.5905	1.8448	3.4577	81.1274	34.6169	24.5423	1.64	44.2889	20.1466	15.2974	5.1694	0.888299	low
TCGA-61-2009	3.32055	0	3.0674	7.6044	42.5882	48.1796	82.054	18.2726	315.29	200.093	24.4235	19.0868	1.6521	0.82366	low
TCGA-61-2000	1.20822	0	11.6045	5.5873	36.0225	166.788	344.422	42.2771	26.201	71.0126	26.1977	26.5167	0.4701	1.69722	high
TCGA-20-1686	0.243836	0	3.9549	0.4142	2.0853	56.7566	5.0941	23.7452	0.4131	18.1731	18.2624	7.0985	3.0419	0.852514	low
TCGA-04-1536	2.42466	1	6.7812	21.4072	16.8128	14.5142	96.2073	10.5892	0.6533	47.3522	41.5663	4.1322	2.5007	0.918651	low
TCGA-10-0927	6.82192	1	0.8027	335.588	86.9628	9.3829	47.4452	14.9568	100.648	247.961	5.9227	4.9472	11.4484	0.924243	low
TCGA-09-2048	0.378082	1	1.2068	4.2825	6.9797	15.3269	31.8013	3.9237	7.8144	57.8171	6.0735	1.1439	17.7946	0.978036	high
TCGA-24-1847	0.939726	0	14.3421	15.3467	137.141	23.6906	85.2818	19.3592	0.3079	210.032	78.2941	13.2844	9.2642	0.923876	low
TCGA-57-1582	2.00274	1	1.8832	12.0255	61.4952	32.9936	103.289	14.5072	306.769	48.6879	70.5386	4.5965	2.8197	0.976852	high
TCGA-25-1313	2.24658	1	4.7525	5.5667	112.376	14.0296	101.042	217.125	0.6716	300.812	168.659	62.1145	15.1579	1.18875	high
TCGA-13-1485	1.72329	1	7.3182	17.3388	52.4116	64.7835	179.909	3.3752	3.7274	526.539	83.356	2.4958	5.8691	1.22558	high
TCGA-13-1495	4.10411	0	3.7618	12.7137	52.1134	53.1685	160.14	18.575	90.2188	41.8032	39.6755	9.3805	4.0126	1.10594	high
TCGA-24-1417	0.652055	0	16.2546	18.8627	50.8558	59.5214	182.526	406.259	2.5823	105.016	206.07	140.105	3.8907	1.11522	high
TCGA-61-1728	2.32329	0	4.6932	16.2947	111.599	36.5482	166.297	8.3972	81.5254	67.3472	57.7306	5.565	3.8048	1.08757	high
TCGA-13-0920	1.15068	0	3.4489	47.7682	156.647	21.2691	10.668	60.5561	51.043	84.3049	7.7569	21.5984	11.6575	0.865851	low
TCGA-13-0804	2.93973	1	6.1289	16.8686	69.0275	15.5168	52.4721	14.5808	5.9035	23.6311	31.4291	4.349	1.0777	0.842052	low
TCGA-24-1558	1.6274	1	12.6596	36.1203	9.2454	53.943	6.0552	52.7925	6.6937	103.203	129.221	8.955	2.915	0.922065	low
TCGA-61-2101	4.62466	1	3.8545	197.892	172.88	100.142	73.3842	19.2946	408.719	250.619	126.796	7.1971	1.0879	1.01542	high
TCGA-25-2393	3.16986	1	1.591	63.4919	16.9872	36.8956	56.5359	2.121	9.3887	128.051	14.8559	3.414	3.2071	0.875415	low
TCGA-23-1023	3.37808	0	1.9883	26.8682	5.6593	41.0253	26.834	29.1108	12.7528	231.818	37.4861	13.7293	20.3561	0.998968	high
TCGA-24-2024	4.84658	1	6.9196	34.2591	27.9647	28.3163	179.692	10.7828	13.9833	294.893	43.4364	4.2003	0.4177	1.08164	high
TCGA-61-1900	0.482192	0	1.6725	13.5852	37.1874	22.0932	38.4688	6.1958	6.3473	34.1249	46.0899	1.7954	8.2152	0.89938	low
TCGA-13-0919	1.2411	0	1.9605	21.2868	25.4127	55.1077	57.0535	43.9806	76.1333	252.957	67.8249	14.2016	6.4495	0.971896	high
TCGA-24-2281	3.71781	0	4.9514	24.6127	34.607	36.629	36.7279	12.1602	58.1303	61.9717	80.2668	9.9452	0.936	0.79168	low
TCGA-13-1488	5.90137	1	24.2302	3.9104	14.1589	67.1603	50.7294	47.7665	7.173	27.9615	27.5901	19.0981	0.6647	0.882868	low
TCGA-23-1109	4.27945	1	3.5416	9.5155	47.963	8.7302	210.98	7.8788	1.1807	44.3051	63.6246	4.4189	1.3525	1.10476	high
TCGA-61-2002	1.49863	0	24.6164	4.7973	62.6623	52.7512	92.7693	50.9173	1.4534	166.822	40.7455	11.9488	2.067	1.03537	high
TCGA-24-1469	0.758904	0	16.6355	38.9679	29.1934	10.5884	43.6101	44.8462	21.5177	25.9104	36.5083	22.8677	3.1819	0.76447	low
TCGA-24-1419	0.654795	0	0.7118	11.3474	0.4268	15.7863	13.1415	131.663	1.2824	15.7029	28.2497	18.8584	2.6505	1.03058	high
TCGA-24-1413	0.526027	0	10.2594	39.0398	43.2229	30.6572	60.2327	306.257	0.4066	34.9822	238.071	74.4712	3.8853	1.19567	high
TCGA-25-1634	2.98904	1	0.2697	34.9749	90.6183	5.0562	12.5012	16.0454	20.7252	41.8823	11.703	2.6497	2.7756	0.798061	low
TCGA-25-1323	1.08219	1	3.8937	22.9083	35.7294	94.6521	32.0234	65.9085	280.605	406.198	5.7904	19.2622	11.1754	1.07888	high
TCGA-24-1436	0.712329	1	13.5848	2.0572	41.754	32.5755	65.4307	546.567	26.5969	35.3198	100.526	99.2153	1.6781	2.12587	high
TCGA-13-0897	4.78904	0	3.3669	5.0058	99.2047	11.9775	85.2575	86.5323	5.0977	257.077	78.8299	30.5728	0.9407	0.863422	low
TCGA-13-0768	0.70411	0	18.1479	5.7962	4.0899	70.3402	55.9953	45.3449	0.5791	147.74	11.4987	32.7314	2.0596	0.778813	low
TCGA-10-0926	2.1589	1	3.0753	75.0728	33.1575	47.2485	38.07	4.7592	149.732	156.549	17.5553	2.3498	13.2609	0.988176	high
TCGA-24-1553	4.8411	1	12.837	7.8823	72.2934	38.6453	78.7839	55.1187	0.2779	106.668	42.4241	12.5816	4.6879	1.01944	high
TCGA-13-0725	1.03288	1	3.6634	45.2581	8.1707	37.0877	199.645	30.6709	0.7864	304.726	27.1923	11.0198	1.8875	1.15844	high
TCGA-23-2078	7.29041	0	10.6934	13.3309	95.3895	46.3957	97.2842	29.7118	767.728	302.119	114.799	20.6824	5.1955	0.901492	low
TCGA-59-2350	1.86027	1	19.0194	35.3793	37.2304	85.3689	170.186	221.415	0.3178	48.4037	46.1422	65.0475	7.4244	1.3995	high
TCGA-13-0893	3.6137	1	5.9883	7.049	57.821	68.3905	138.392	71.3784	0.5539	60.8595	23.8369	38.4784	1.831	0.935017	low
TCGA-23-1032	0.230137	1	8.1703	24.5558	14.4037	27.1715	62.245	59.5897	1.1758	23.3285	24.1864	30.2623	13.5268	0.895961	low
TCGA-24-1842	0.693151	0	14.9076	107.772	7.1003	71.455	101.254	40.5217	2.2269	189.883	67.8958	25.4373	0.3625	0.8891	low
TCGA-25-1316	3.50411	1	3.3249	36.2141	0.873	27.5039	44.2929	6.8459	0.5446	15.3856	3.3815	5.0338	6.0776	0.867382	low
TCGA-57-1583	0.947945	1	1.9879	60.6879	18.488	24.253	15.3075	48.2474	0.429	210.443	5.2806	22.7395	2.5452	0.74751	low
TCGA-13-2060	0.717808	0	6.0068	28.5896	3.3389	16.8657	64.3923	39.9501	0.1026	18.0728	68.0739	24.7293	0.9795	0.755961	low
TCGA-31-1950	1.56438	0	20.0364	1.2487	2.4372	71.1524	18.1229	248.337	12.9095	20.1084	27.4079	62.7098	4.2779	1.10614	high
TCGA-04-1361	2.70959	0	8.7795	2.5187	0.3267	35.0413	25.4359	76.0706	0.385	93.4221	32.457	25.267	7.882	0.889017	low
TCGA-13-0924	0.506849	0	4.8677	2.1716	13.4431	11.368	61.7403	15.8923	2.7052	102.101	60.24	6.4486	3.532	0.859104	low
TCGA-24-1923	1.89041	1	4.4374	9.3185	6.8709	23.2072	96.3322	70.7746	2.8434	254.505	36.8192	17.7213	42.7809	1.58906	high
TCGA-61-1910	3.08767	0	3.6786	23.4163	31.5955	12.7099	25.2058	72.5985	4.1329	18.6147	45.1314	39.1548	0.7563	0.665584	low
TCGA-24-1103	4.50959	1	4.1095	38.1715	25.3764	16.5359	8.49	20.9307	0.3351	12.1466	71.8503	5.7521	1.0735	0.780673	low
TCGA-25-1628	1.71781	1	5.2712	69.8041	54.5569	18.1174	174.223	87.9428	257.381	403.493	18.1244	57.5861	3.333	0.797581	low
TCGA-25-1326	3.42192	1	3.5751	3.1376	38.085	31.5268	156.736	23.751	20.6424	154.816	64.1395	11.6698	4.2037	1.04979	high
TCGA-57-1584	1.76164	0	4.0218	19.5918	8.6153	18.394	10.1795	61.9914	0.2842	78.6535	75.1217	16.8469	5.5501	0.848849	low
TCGA-30-1853	3.02192	1	0.5753	30.5103	11.2359	14.6476	35.6968	27.9849	2.6829	8.4101	1.6704	2.9904	1.1486	0.867251	low
TCGA-24-1556	5.88493	1	8.6921	3.6532	2.2497	36.9325	136.709	125.272	0.2662	37.731	33.4838	55.5157	1.4194	0.878996	low
TCGA-20-1685	1.39178	0	9.4859	25.9931	30.1623	123.348	7.9773	29.2356	5.8811	107.181	118.867	12.8645	6.2025	0.96634	high
TCGA-24-1470	0.287671	0	18.2214	0.5476	1.7616	31.6617	77.0475	71.1497	0.8192	32.1439	51.484	44.1313	1.6683	0.726139	low
TCGA-23-1123	2.78904	1	7.4429	43.6854	2.0678	12.0748	100.011	508.241	5.6673	57.5014	69.4226	115.446	2.7692	1.61642	high
TCGA-29-1711	2.88493	0	6.1152	6.6305	12.6208	16.2256	473.621	106.815	1.6402	59.2135	128.044	84.3638	3.5217	1.13304	high
TCGA-13-1510	0.213699	0	15.7498	26.8569	5.4359	149.68	20.2893	28.8347	0.7774	77.944	38.4671	12.1873	4.8659	1.03065	high
TCGA-09-2056	1.03836	0	6.2116	3.6619	23.2493	62.0756	22.2559	22.5	65.2003	240.184	62.1993	8.3257	5.38	0.898355	low
TCGA-23-1026	2.23562	0	8.3116	5.5437	26.1521	39.9841	55.8329	68.7026	8.2278	200.99	79.3411	21.4528	3.7086	0.920974	low
TCGA-13-0886	6.18904	0	9.719	1.8528	35.2555	54.1274	72.8241	89.8114	1.0667	101.234	78.9531	23.1323	2.7605	1.02371	high
TCGA-10-0934	0.558904	1	1.3812	0.0887	0.1459	44.2648	11.3949	0.4146	0.2931	1.0827	9.3093	0.31	1.5432	0.820758	low
TCGA-24-1423	0.520548	0	5.6417	45.2511	163.018	36.7281	45.4105	131.91	181.053	107.544	128.24	65.5343	3.1804	0.689954	low
TCGA-24-1424	0.50137	0	2.4044	29.5457	120.619	27.2672	104.63	146.986	22.2874	130.936	33.6386	64.904	8.7798	0.861157	low
TCGA-24-2019	0.405479	0	2.6573	0.7747	7.3219	26.0948	61.1591	15.3848	2.4099	123.017	75.0035	14.594	4.9451	0.819115	low
TCGA-23-1113	2.6	1	0.4515	9.2751	9.5967	21.7824	59.6515	4.2967	71.3349	91.4423	154.436	1.2089	0.3012	0.854304	low
TCGA-57-1585	0.145205	1	9.3424	17.1111	118.01	252.751	242.243	26.3046	43.7286	320.078	81.7669	17.8461	1.5858	1.72636	high
TCGA-04-1655	3.78082	1	2.3105	5.6524	26.8896	13.0196	13.304	4.8624	0.0681	24.8347	2.7051	0.862	13.421	0.899104	low
TCGA-29-1690	3.96712	1	24.8379	32.4384	49.9782	97.4916	194.848	4.8606	10.041	404.746	67.0893	2.3519	3.8445	1.32049	high
TCGA-13-0916	1.76438	0	1.9064	53.1921	0.979	16.5486	69.8451	69.4911	0.1565	17.9242	7.8603	31.7074	1.0026	0.786291	low
TCGA-04-1347	5.25753	0	0.2863	23.9972	12.2358	4.7161	15.3849	11.8333	1.2741	61.6378	0.2255	4.3826	4.656	0.792209	low
TCGA-24-1928	0.920548	1	3.1096	2.0231	2.2873	39.259	113.212	42.6456	438.297	287.774	296.808	21.4091	6.4489	0.966719	high
TCGA-04-1337	0.167123	1	6.9182	30.6744	98.6138	61.5285	134.268	3.8549	167.966	637.319	169.823	4.9581	1.8019	1.03765	high
TCGA-24-1924	2.51781	1	4.4222	38.5446	20.7525	22.5924	15.1388	132.627	0.5909	53.0112	18.4783	49.5984	1.729	0.743488	low
TCGA-57-1993	2.09041	0	3.8911	8.5623	18.3434	75.5872	39.0209	61.1279	226.941	121.581	194.265	29.404	23.0867	1.06468	high
TCGA-25-1312	0.0849315	1	6.8456	14.396	16.1342	13.743	88.7505	44.2799	862.307	89.719	30.4874	18.5917	8.9588	0.937993	low
TCGA-29-1702	1.99452	1	1.6162	62.5752	8.5487	11.1285	80.6315	50.9927	178.841	652.689	18.8908	8.3033	5.9612	1.01735	high
TCGA-24-2036	5.33425	1	4.4087	59.276	1.9601	17.987	26.982	7.2878	1.0145	165.903	74.5447	6.7645	7.9354	0.827202	low
TCGA-23-1029	0.734247	0	11.6629	43.2263	91.3149	20.6586	36.0599	426.588	0.5262	126.49	129.689	79.238	9.8304	1.74904	high
TCGA-61-2088	0.39726	0	0.3285	34.2002	12.707	10.8198	101.972	6.9406	703.015	52.2162	128.61	5.5399	4.5569	0.918113	low
TCGA-61-2104	6.40548	0	20.8477	13.4664	24.5113	31.0317	26.6987	194.925	408.735	101.37	258.998	79.2844	2.8916	0.706921	low
TCGA-13-0885	7.61644	0	5.9471	5.7075	12.602	6.3333	6.4653	22.1233	22.5721	33.2839	39.1479	15.4374	0.6006	0.685208	low
TCGA-61-1918	1.31233	1	6.2834	55.4483	17.853	32.3821	61.2857	26.0271	1.1796	88.6465	243.975	10.4605	6.4731	0.917142	low
TCGA-61-1743	3.6411	1	1.4431	21.522	7.8017	42.0262	29.6235	243.281	9.2868	174.578	95.5513	114.861	4.864	0.598153	low
TCGA-24-1425	0.49589	0	10.9836	20.3928	9.9016	47.8279	212.555	25.2558	445.724	237.668	134.349	17.209	3.8479	1.13661	high
TCGA-04-1364	2.80548	1	0.7331	2.9887	1.9206	8.5616	297.692	14.2898	619.272	15.7423	45.8923	4.764	2.9586	1.35574	high
TCGA-31-1951	1.87397	0	16.46	59.3519	96.1096	40.1381	189.39	36.5066	3.7253	121.182	204.931	109.969	1.0512	0.391513	low
TCGA-13-0714	0.517808	1	5.2423	6.0799	6.6964	56.0232	41.6168	6.169	122.593	90.3521	90.1937	2.0093	0.5343	0.881177	low
TCGA-61-1998	0.460274	0	5.4011	57.3684	113.249	130.129	101.126	22.0466	512.28	510.622	81.4303	8.8652	10.6747	1.2563	high
TCGA-13-0765	2.38082	0	18.7443	0.1192	50.4161	114.591	25.9566	15.3818	0.1463	15.5795	28.8675	3.8715	1.0643	0.973726	high
TCGA-30-1891	2.50411	1	4.9657	5.0619	6.3962	74.8089	129.473	16.1587	369.363	157.997	17.8214	8.1581	7.4727	1.13583	high
TCGA-24-1565	0.854795	1	10.2632	2.7143	0.7623	17.8005	35.3735	32.5633	3.5073	14.5681	19.5162	14.2929	3.5298	0.805081	low
TCGA-09-1662	7.44384	1	32.8723	69.0111	59.026	49.1536	123.729	10.5627	0.1916	279.603	142.819	4.2716	9.7377	1.12313	high
TCGA-24-1416	0.531507	0	7.3625	2.2934	6.6305	46.1153	38.0447	64.5025	1.3112	24.7111	127.771	15.5902	5.2703	0.962856	low
TCGA-30-1892	4.06575	1	1.6352	10.6688	78.0885	25.5735	119.094	9.7212	277.758	116.149	16.8769	5.1439	1.7091	0.957986	low
TCGA-13-0913	2.49863	0	2.4812	16.7569	26.6556	20.1389	35.9628	12.1982	143.872	135.973	13.5715	10.8093	2.9252	0.776617	low
TCGA-31-1944	3.79726	0	5.8802	1.3887	10.329	22.0446	63.625	7.2713	3.8489	253.859	60.6679	6.5708	7.0789	0.887739	low
TCGA-09-0369	2.96438	1	0.4236	56.8885	9.6705	53.3642	262.38	8.2666	459.455	669.776	2.4662	2.0893	5.0613	1.42399	high
TCGA-04-1651	3.01918	1	19.7522	2.879	11.007	179.319	28.9673	30.6141	331.161	95.9715	15.9085	13.2992	2.6657	1.07481	high
TCGA-24-2261	0.0657534	1	12.1294	2.9236	20.5346	20.8185	79.1287	56.247	0.6129	199.948	107.78	27.525	0.7386	0.803344	low
TCGA-10-0937	1.66575	1	1.1703	9.1346	78.7128	6.9131	30.5523	52.0155	19.5968	47.4957	22.2207	12.8771	2.2958	0.838482	low
TCGA-29-1770	2.03014	0	1.4349	25.4042	91.6877	53.2438	82.643	18.4526	3.7996	237.575	51.9463	10.5652	2.3291	0.921657	low
TCGA-20-1684	1.59178	0	5.1478	99.5717	17.7132	9.2725	57.164	38.4152	0.1486	139.779	32.3497	22.1431	2.5037	0.76508	low
TCGA-61-1733	2.64932	0	2.3231	134.535	63.386	20.1904	140.365	183.175	310.288	99.7749	8.0722	34.9418	30.313	1.84304	high
TCGA-09-1669	2.54247	0	3.2289	43.339	16.9149	29.5117	171.203	28.1192	40.7707	128.365	3.9749	6.2472	5.6414	1.17841	high
TCGA-04-1348	4.06301	1	21.8032	2.1669	23.252	73.3036	258.189	18.0252	5.0627	49.7075	93.5157	12.3655	2.4897	1.31798	high
TCGA-23-1024	1.28219	0	6.0939	1.5105	39.8229	5.4406	64.2057	107.153	0.3938	9.6205	8.6857	41.2758	4.4158	0.816079	low
TCGA-25-1625	2.30137	1	21.9629	1.3747	21.459	96.1893	43.7083	55.2326	27.137	222.063	46.7023	10.0163	16.7141	1.2565	high
TCGA-13-0760	0.961644	1	11.6621	0.4823	17.4466	108.978	20.4914	48.2999	0.0193	7.7266	106.975	14.8778	1.2946	0.953093	low
TCGA-23-2081	6.41644	1	2.9035	16.2824	33.1239	76.2511	98.9491	18.5199	3.2042	139.346	409.506	21.1973	1.6435	0.877871	low
TCGA-09-2045	2.92877	1	10.1116	13.7586	37.6511	114.656	30.291	92.1884	2.1479	64.3426	99.3684	94.9136	4.4369	0.496305	low
TCGA-13-1477	4.55342	1	1.8303	42.0529	157.481	16.1742	63.285	3.9578	485.008	167.575	69.927	1.9336	6.7156	0.908264	low
TCGA-29-1769	1.91507	0	2.466	5.6726	5.7138	17.0223	109.069	117.645	85.7909	73.5326	12.1258	32.3813	1.5592	1.00717	high
TCGA-25-1328	5.50411	1	12.3373	61.8998	44.5707	58.7579	69.9984	7.8194	18.1857	660.188	129.698	4.0231	13.1281	1.06475	high
TCGA-24-1930	6.7589	1	3.4956	7.7816	4.4408	29.7635	30.2273	140.532	9.7733	140.993	234.745	31.8658	2.2007	0.974275	high
TCGA-13-0908	3.73699	0	4.3896	11.867	49.3808	6.9591	99.5674	96.7731	1.9094	141.825	172.18	51.2126	6.309	0.77418	low
TCGA-29-1698	5.69315	0	5.9395	4.7556	9.82	111.798	145.143	79.0281	86.9792	169.81	149.475	43.3622	1.4359	0.997796	high
TCGA-36-1575	0.712329	0	2.0261	105.012	9.01	34.0786	54.2206	50.8626	9.1881	22.6956	61.1918	23.0522	4.3627	0.843414	low
TCGA-25-1877	2	1	1.8388	2.6979	4.3552	23.7923	140.772	61.0923	78.5534	97.1439	0.6387	7.9193	1.147	1.15267	high
TCGA-23-1027	2.67397	1	14.1767	7.3299	36.9926	35.6374	67.1937	65.237	0.8164	265.018	36.5003	16.0264	0.8097	0.946333	low
TCGA-30-1714	3.1726	1	1.9351	2.1845	73.4406	17.4611	26.9636	2.681	1.069	15.3705	20.4073	1.0709	4.1766	0.828353	low
TCGA-25-1320	3.16438	1	7.1298	37.9023	7.7261	69.9783	188.165	79.1455	61.2065	306.836	124.307	34.2234	2.9753	1.12679	high
TCGA-23-1119	10.8301	0	4.3765	15.4781	70.5042	13.5723	23.9878	10.2042	0.2529	98.3075	41.7996	3.6735	7.5586	0.84872	low
TCGA-24-1846	0.364384	0	174.137	0.9509	51.7651	124.868	67.3559	45.3805	1.6104	67.0417	79.441	18.9867	4.7002	1.05825	high
TCGA-25-1870	1.24658	1	1.9848	20.2886	9.2067	54.3152	81.2008	17.8273	51.9354	75.3462	27.2889	8.3134	5.7684	0.979967	high
TCGA-24-1562	3.79178	1	5.0007	8.7651	12.233	56.5974	98.3928	19.9105	153.454	184.714	94.8284	8.7907	1.8109	0.974169	high
TCGA-13-1404	0.550685	0	3.6655	4.9339	7.9276	28.3384	137.369	26.7421	0.9974	69.978	3.5119	10.4212	2.3055	1.00758	high
TCGA-23-2084	4.15342	1	2.8899	11.574	166.731	17.9869	58.311	111.709	6.3359	275.889	144.489	54.286	10.4445	0.781017	low
TCGA-23-1022	4.13973	1	0.8041	27.5135	39.5737	5.5802	3.7982	4.1087	420.896	21.204	30.6664	0.676	1.8882	0.761363	low
TCGA-09-1667	5.15616	0	7.9276	4.5499	35.0525	12.6844	41.872	105.577	3.691	84.3449	76.4375	59.3704	1.579	0.62575	low
TCGA-24-2023	3.73699	1	5.962	1.592	40.9953	56.7755	4.8846	32.5069	0.0946	73.8505	351.086	12.4444	3.8932	0.837539	low
TCGA-59-2354	2.86575	1	4.8444	12.9542	31.0914	33.1762	180.214	90.6421	117.985	309.84	119.853	33.4414	1.4675	1.06841	high
TCGA-13-A5FT	4.56438	0	13.9294	121.112	42.7322	21.6407	8.1307	136.668	117.459	47.2132	38.9299	59.4649	10.2087	0.735412	low
TCGA-24-1544	2.24658	1	0.4513	56.4236	48.7048	3.5395	26.445	67.0599	386.111	190.628	5.3675	24.1823	6.1027	0.805344	low
TCGA-25-1632	4.92877	1	4.9401	76.2309	177.266	28.2807	33.4097	73.7003	4.6841	66.9377	36.9316	13.9118	4.5114	0.962412	low
TCGA-25-1635	4.33699	1	3.4319	21.7908	37.4314	61.6907	126.319	123.183	207.757	295.35	26.2031	46.8655	8.0705	1.06395	high
TCGA-29-1703	4.9726	1	9.4401	48.0061	27.3801	40.7158	93.8293	42.087	0.7114	229.595	38.1367	17.1087	12.2262	1.04418	high
TCGA-61-2008	2.55342	0	5.9985	15.4696	67.5901	83.1428	47.6551	9.8102	365.291	170.066	115.172	3.4083	11.8364	1.06709	high
TCGA-24-1567	1.43562	1	4.0426	45.0238	21.0378	15.7737	5.0506	25.2168	4.9749	17.1465	0.7052	8.9258	160.752	4.79747	high
TCGA-09-1661	3.20274	1	16.8187	31.4123	54.5591	7.4099	1.684	16.8558	5.2731	67.4222	5.7468	5.9151	2.6665	0.758779	low
TCGA-23-1809	0.0438356	0	7.2338	212.913	22.2865	40.3213	29.6018	109.666	4.153	70.06	10.6508	14.5233	25.3495	1.40423	high
TCGA-09-0366	4.8137	1	6.1816	0.3948	12.7437	95.7591	213.942	46.0848	48.978	24.3643	20.6018	23.9007	10.8724	1.35556	high
TCGA-29-1699	3.03014	1	27.7712	1.1727	19.7399	17.2673	31.5549	567.023	0.3973	32.0521	159.317	138.038	1.3397	1.35561	high
TCGA-23-1114	5.72329	1	3.2847	95.3839	30.4965	39.2312	94.9956	20.6811	267.502	318.822	109.798	8.2129	25.0653	1.2358	high
TCGA-24-1431	1.59726	1	2.903	0.4933	37.9076	18.7483	11.924	6.4781	0.298	22.4254	80.9519	2.2309	0.1476	0.770639	low
TCGA-24-2262	0.030137	1	21.8101	21.0569	61.9558	141.14	54.5713	10.8622	0.5302	42.8683	29.3904	7.4783	4.1528	1.061	high
TCGA-25-2409	2.24932	1	5.0676	6.285	15.1204	122.208	84.6078	40.5175	26.8592	335.995	587.877	18.5969	2.3972	1.04622	high
TCGA-OY-A56P	3.30685	0	3.5545	222.952	160.413	17.7051	74.4592	88.6435	3.2347	111.429	15.5828	48.3424	9.9747	0.787187	low
TCGA-13-0887	5.55616	1	6.2535	21.489	8.8516	10.7712	178.657	53.4479	3.7292	153.629	48.7631	41.4337	6.5505	0.86852	low
TCGA-13-1409	0.569863	0	0.6042	35.4086	34.1753	13.1318	22.1259	52.8157	99.2069	127.851	8.873	5.494	1.9883	0.904337	low
TCGA-13-0883	5.74521	1	9.763	29.5266	23.4169	35.4906	181.295	8.3643	20.165	323.969	102.299	5.8876	1.8137	1.0879	high
TCGA-13-1509	0.347945	0	2.2404	20.4802	46.7981	12.8061	69.0592	9.7143	0.228	76.0729	11.43	4.9136	2.9823	0.863627	low
TCGA-13-0724	0.227397	1	9.208	5.9717	4.6116	20.6127	27.6818	17.4818	0.609	47.4823	24.5857	8.8941	1.1295	0.779723	low
TCGA-61-1725	2.61918	0	1.6071	5.4677	7.5789	25.9747	49.6589	41.6491	0.7518	85.286	28.5858	17.7223	2.9483	0.830723	low
TCGA-24-1616	3.1863	1	4.1079	30.3976	15.6412	34.956	37.2985	4.3248	48.9725	290.835	12.4303	2.2117	2.0752	0.847101	low
TCGA-36-1581	2.05753	0	13.664	0.7153	0.5542	79.3897	20.4563	95.4443	8.606	142.523	14.166	46.2433	3.7965	0.778624	low
TCGA-13-1405	0.613699	0	4.9631	3.0097	81.0718	129.365	93.8719	14.6054	2.0991	151.718	339.125	12.5677	2.0124	1.04673	high
TCGA-25-1319	5.41644	1	4.0957	69.8584	64.622	67.7197	102.874	135.93	0.1626	52.2487	17.5177	46.2281	13.3385	1.15199	high
TCGA-30-1855	0.205479	1	6.2886	22.7142	61.8089	47.3138	81.7928	32.1133	120.522	137.353	118.337	15.5399	0.8172	0.889057	low
TCGA-13-0923	0.534247	0	2.5728	12.5391	4.6066	65.6896	37.5017	149.959	1.2814	33.9444	56.2563	31.5588	2.0146	1.0955	high
TCGA-29-1778	1.24384	0	6.9652	13.3282	19.1327	11.0512	168.443	54.362	2.8513	127.551	41.0296	28.0139	2.8268	0.948263	low
TCGA-24-1548	1.35068	1	7.0497	44.1543	95.6117	37.6524	22.1592	352.131	3.6973	86.3701	73.6145	82.3701	7.6268	1.2701	high
TCGA-13-1512	0.257534	0	1.7851	23.687	72.0765	34.5393	134.994	34.6182	2800.37	137.751	68.1737	24.3305	1.1045	0.884198	low
TCGA-09-0364	2.43014	1	0.1709	98.4848	53.3596	9.9452	236.707	3.7729	67.4596	37.8784	67.1272	1.2107	4.6712	1.23409	high
TCGA-13-0911	2.30959	0	12.7339	9.9361	16.9152	88.3239	54.1053	41.3726	2.4039	120.858	27.5508	13.6943	2.1021	0.975379	high
TCGA-29-1691	4.0274	1	2.931	4.9561	1.3218	50.6555	277.861	33.9864	0.1872	58.2098	2.854	24.2292	11.0839	1.34639	high
TCGA-09-2053	3.31233	0	9.039	10.7384	32.2585	15.206	24.5299	34.9066	25.8615	252.854	25.3748	15.6168	16.1984	0.902524	low
TCGA-13-0727	1.26575	1	1.5258	18.6832	2.6191	24.8876	139.385	31.478	99.502	192.21	141.825	5.9672	3.3016	1.08544	high
TCGA-20-1687	0.221918	0	17.4679	6.8467	5.4533	110.067	59.8534	30.7412	47.5609	218.855	94.153	15.2764	1.728	0.968483	high
TCGA-23-1110	4.54247	0	0.4261	14.3019	4.3499	44.4118	15.4946	14.1793	227.858	133.638	33.5311	5.4635	2.1396	0.827235	low
TCGA-23-1030	2.4274	0	28.9203	32.6397	131.291	23.843	66.5202	108.171	2.4944	31.9274	58.1036	27.3205	2.1388	0.966764	high
TCGA-31-1946	2.51507	0	8.3745	6.2968	17.0989	72.9591	111.913	90.4381	1.9437	133.449	103.025	67.1172	3.0098	0.710968	low
TCGA-36-1569	2.42466	0	14.238	25.072	20.6843	74.0206	185.316	43.5716	3.4141	391.584	110.226	28.8312	1.7994	1.04078	high
TCGA-09-2054	1.74521	1	2.3942	81.6157	58.61	32.43	215.811	19.4809	459.202	81.5439	3.8112	5.9971	36.9295	1.80198	high
TCGA-24-1564	2.15616	1	12.7987	23.7256	51.4544	60.821	103.322	81.6868	95.1377	45.1304	155.642	33.1797	25.8335	1.2492	high
TCGA-30-1861	2.89863	1	1.3599	4.8568	5.8956	9.4419	174.505	27.1496	503.593	458.042	95.4445	13.4708	1.6718	1.00408	high
TCGA-24-1426	0.446575	0	8.2199	6.9038	45.7599	16.8761	14.2647	43.6713	16.7973	43.723	49.8598	9.7968	3.675	0.844656	low
TCGA-24-2035	2.34795	1	9.8232	12.7739	29.0134	83.6745	179.174	16.4056	1398.35	223.419	43.647	7.7743	1.5305	1.19323	high
TCGA-04-1362	3.69315	1	14.2766	1.3956	38.9832	35.2185	74.5668	66.0409	199.581	24.5425	184.888	23.02	1.879	0.902138	low
TCGA-24-1552	3.44932	1	2.7524	3.1597	80.0576	21.2422	687.101	38.618	1.2272	11.9913	113.004	14.5849	0.9691	2.8198	high
TCGA-09-0367	1.49863	1	4.2965	2.2428	85.8433	10.0425	23.9686	9.8965	56.1084	17.3229	49.1538	9.1159	0.8235	0.734082	low
TCGA-61-1995	0.167123	0	9.9109	17.869	10.2801	191.107	100.463	26.7806	22.3776	62.6731	190.704	8.0903	4.6664	1.34845	high
TCGA-24-2267	3.96164	1	19.3129	2.352	21.3071	39.7787	39.6908	67.4541	0.4485	98.9158	88.7553	33.7588	3.1772	0.7718	low
TCGA-23-1028	4.11781	0	22.6149	10.405	2.5572	27.7175	31.1634	40.9214	0.1506	53.9396	26.0429	17.7152	1.2716	0.786848	low
TCGA-09-1670	1.49863	0	5.5446	45.6951	33.606	25.2371	24.5716	94.0799	1.1704	62.9117	84.4991	27.6214	4.7216	0.872927	low
TCGA-13-0762	2.68767	0	5.023	2.9693	1.3744	9.7027	8.3997	10.1962	0.3562	40.0086	46.5687	1.5431	2.5493	0.789752	low
TCGA-29-1783	0.60274	0	4.5904	11.1699	8.9011	27.6182	31.3422	48.9099	919.738	565.661	89.2836	12.7243	6.6588	0.910022	low
TCGA-OY-A56Q	1.57808	0	0.5218	87.0019	128.526	5.842	0.7484	4.5512	37.1117	38.2787	19.1999	2.5412	5.4058	0.773952	low
TCGA-04-1332	3.41644	1	1.9954	53.205	22.2699	23.5004	92.6324	50.5728	2.3844	616.783	200.984	15.2594	24.8855	1.22727	high
TCGA-24-1843	0.290411	0	11.6096	0.3534	25.7516	23.5269	23.4311	54.9902	5.5304	142.883	8.5896	15.3413	8.0695	0.897653	low
TCGA-23-1120	0.356164	0	13.9492	12.2093	40.689	13.7762	55.1954	191.758	1.2671	211.829	57.5307	69.0151	7.027	0.838666	low
TCGA-25-1318	2.91507	1	3.6708	3.0122	236.994	68.1685	49.8966	53.7924	1240.07	267.78	99.2809	18.4189	5.7844	0.964415	low
TCGA-24-1434	1.55616	1	6.588	9.165	195.578	31.5797	361.093	25.6872	61.8961	461.253	26.656	19.4011	7.3267	1.4942	high
TCGA-61-2097	5.05205	0	13.3423	6.9976	27.2361	114.099	25.4629	86.3553	2.2918	135.897	107.404	32.3228	15.613	1.08509	high
TCGA-25-1324	2.83562	1	8.1274	59.5208	34.3764	7.9867	32.6033	103.971	1.298	189.284	6.9431	44.3463	5.0364	0.742915	low
TCGA-25-1871	2.08219	1	0.3281	51.0896	0.9653	14.4274	9.3884	15.1307	28.4704	95.668	21.1062	1.779	6.8911	0.852158	low
TCGA-24-1467	8.83288	1	4.206	14.4407	12.7179	50.5272	49.303	34.1404	0.5794	41.7458	248.439	17.632	4.2474	0.8605	low
TCGA-24-1844	0.309589	0	1.2176	18.5043	29.6015	14.6656	27.4151	11.5717	29.7844	42.2161	123.578	3.925	11.5322	0.898228	low
TCGA-25-1314	2.75068	1	3.5203	47.3371	34.3402	35.2983	99.3151	469.46	917.06	25.9291	217.955	44.8718	0.5582	3.09825	high
TCGA-13-0720	3.71233	1	67.4897	3.8404	11.9539	627.439	27.3429	2.2161	0.0812	8.1078	246.04	22.2328	3.1616	2.07193	high
TCGA-09-2051	5.25753	0	11.6668	4.1216	43.1915	50.3851	38.9386	310.522	17.3659	128.871	36.9284	113.991	6.9229	0.813257	low
TCGA-20-0987	1.92055	1	28.784	0.2511	2.0133	105.398	50.8773	28.3738	0.0143	283.977	10.868	34.2852	0.5697	0.749824	low
TCGA-25-1630	3.18356	1	31.3743	0.9797	11.6989	154.706	51.5365	42.5766	141.142	164.672	34.4287	11.7943	4.8473	1.16557	high
TCGA-61-1738	2.98356	1	4.574	0.1429	4.0715	210.261	11.8023	423.132	0.0979	22.8057	0.6536	101.351	38.189	2.57609	high
TCGA-61-1737	3.73699	0	6.3138	3.7118	145.411	30.9427	117.447	40.5433	11.5931	199.81	28.3191	17.8416	4.18	0.964463	high
TCGA-29-1781	0.69863	0	2.6662	11.8452	1.2742	31.9314	187.897	77.0465	39.4919	138.428	11.3367	28.2766	0.4759	1.07803	high
TCGA-24-1435	3.6274	1	7.9996	48.5739	96.8192	43.317	161.197	62.2766	14.446	284.251	62.1732	36.5048	3.9017	0.943752	low
TCGA-30-1718	4.32603	1	6.2492	4.895	18.8008	22.5861	79.6045	99.8159	1.4057	160.106	22.1823	46.404	2.0135	0.778111	low
TCGA-29-1784	0.446575	0	2.7235	42.8289	54.8072	39.0832	50.2984	66.7939	20.6714	32.6195	14.0806	18.3762	3.4113	0.93116	low
TCGA-13-0800	0.676712	0	0.2683	20.4966	8.6228	13.4939	4.5622	83.312	0.8102	63.0085	110.475	31.8744	3.3466	0.742529	low
TCGA-24-2280	5.87123	0	3.0295	34.7076	23.7183	36.7326	266.802	11.2444	17.6618	316.142	26.1871	5.3141	12.2189	1.47452	high
TCGA-61-2016	0.0986301	1	2.5536	5.3273	7.4676	36.063	102.015	40.8599	130.386	192.895	71.7568	8.7819	7.5738	1.0867	high
TCGA-13-0797	0.726027	0	25.0881	0.2553	1.6031	27.4236	13.1352	86.7326	0.1677	7.1626	151.794	21.151	0.5792	0.854611	low
TCGA-04-1648	2.3863	1	4.2595	9.8521	15.7862	66.1273	107.594	4.2623	0.0603	30.3719	63.9635	2.3371	24.8122	1.33635	high
TCGA-25-2396	0.252055	1	9.6421	3.0546	1.8869	16.7886	141.856	135.301	0.8831	56.2724	66.0232	38.6374	0.7878	1.05728	high
TCGA-30-1866	3.05205	1	3.5073	1.4786	215.072	6.4668	82.3153	69.8319	0.872	3.023	11.5939	12.7	6.6751	1.03977	high
TCGA-24-1845	0.317808	0	12.0762	14.4373	11.5405	10.9475	9.1721	64.0017	0.0144	3.7334	39.6657	31.5594	0.2207	0.673538	low
TCGA-09-1665	3.46849	1	5.0627	5.6909	11.9522	7.9269	59.0764	146.773	0.2027	71.7424	102.604	54.1092	3.0271	0.799839	low
TCGA-13-1481	7.25479	1	2.8476	9.9501	104.647	14.0699	85.972	16.5048	172.915	192.419	26.2592	9.9766	2.8687	0.865891	low
TCGA-25-2404	2.41918	1	2.1475	6.6633	12.6158	107.489	100.523	138.076	32.3598	256.279	149.24	40.8742	19.32	1.41607	high
TCGA-25-2392	0.0849315	1	1.5573	3.6501	9.0745	25.3017	55.1898	212.078	36.3085	108.568	78.2708	54.9342	2.9465	1.02572	high
TCGA-13-0906	3.74521	0	7.9696	59.3557	77.734	40.2778	80.6169	140.934	407.439	75.9321	38.696	41.521	10.8374	1.09064	high
TCGA-13-1505	0.350685	0	3.167	62.0359	21.1241	21.5522	84.6229	48.9273	0.7796	169.913	4.9776	12.8111	5.9392	0.9879	high
TCGA-61-1907	2.60822	0	13.1087	0.3634	0.3782	21.533	18.156	516.711	0.3171	2.0467	15.4496	43.7345	1.9648	3.14344	high
TCGA-25-2400	3.50137	1	3.5019	1.5567	63.027	43.3935	117.914	90.7096	3.783	69.763	24.2019	15.0431	7.0986	1.26085	high
TCGA-24-2020	12.6685	1	0.6694	7.7613	8.3696	29.0363	13.054	5.3679	2026.6	8.567	1.1039	1.6617	0.2514	0.790321	low
TCGA-24-1474	1.85205	1	14.3302	4.6737	2.3278	88.7713	35.4154	56.5898	0.4245	48.4145	9.9973	38.9341	22.6284	0.956099	low
TCGA-13-0891	5.75068	0	0.3725	14.3626	6.4135	2.2153	44.9174	46.4863	0.5145	318.363	7.9969	13.4164	5.9104	0.868242	low
TCGA-13-0884	8.93151	1	2.9559	3.7475	22.6099	17.432	84.8594	55.11	0.3559	157.136	80.3538	24.4854	1.1933	0.835331	low
TCGA-29-2414	7.18082	1	0.689	3.7143	3.4739	26.8389	57.2127	20.0333	13.0736	295.362	42.7494	7.0256	6.6509	0.916963	low
TCGA-24-1105	3.95068	1	3.1007	61.2163	53.9356	38.8929	87.1405	8.5515	186.784	293.651	67.5994	3.3987	5.4273	0.9788	high
TCGA-24-0975	1.81644	1	4.8816	40.49	64.1747	143.488	112.85	12.6534	543.373	228.974	143.353	9.0476	1.8029	1.14831	high
TCGA-24-1422	0.0630137	1	7.8311	4.6845	19.1431	58.3041	156.597	24.6866	65.0472	253.383	204.825	12.1893	3.1268	1.08818	high
TCGA-23-2077	9.65753	0	2.1905	9.5881	17.8782	25.7194	22.6072	116.85	53.28	304.022	50.9079	24.785	14.5843	1.0913	high
TCGA-36-1571	1.90411	1	1.2621	34.1782	104.192	20.6345	11.0225	113.63	10.2079	69.6679	53.7446	65.7772	3.1696	0.584981	low
TCGA-25-1329	1.25205	1	1.8944	39.0821	25.5678	64.6578	174.761	42.0701	895.86	128.015	72.3863	21.5606	1.2977	1.07265	high
TCGA-13-0899	4.67945	0	1.0229	56.8515	32.1758	30.9226	64.27	14.7211	145.831	93.448	51.9853	5.2665	0.9744	0.877617	low
TCGA-25-1631	0.0246575	1	16.389	13.4898	38.3143	139.565	167.655	85.313	391.162	42.7982	60.2439	16.0567	3.9638	1.55938	high
TCGA-13-0801	0.690411	0	7.3003	0.2328	16.835	55.7575	2.5766	96.493	0.0179	52.8773	23.5115	36.2094	0.9531	0.779522	low
TCGA-09-1674	0.712329	0	1.0255	26.3962	61.5315	13.527	70.1074	16.9433	410.785	88.753	14.4746	8.8024	11.5242	0.940506	low
TCGA-24-1546	5.35616	1	3.4947	17.1688	49.1613	23.9973	174.632	11.6906	9.4799	335.132	119.436	7.2183	1.2255	1.04086	high
TCGA-09-2044	0.509589	0	3.0444	21.5131	15.4072	92.7447	137.079	157.587	22.3815	230.987	6.3897	39.688	0.8261	1.29633	high
TCGA-29-1763	5.56712	0	3.323	27.084	24.8331	16.4692	27.0106	89.692	0.4614	102.106	76.4496	81.723	14.5712	0.526529	low
TCGA-25-1623	1.54795	1	70.0239	4.2822	46.3831	62.9771	173.983	161.214	110.776	251.804	9.3789	85.0654	7.1585	0.872817	low
TCGA-25-2398	3.75068	1	6.5865	114.972	136.798	36.7777	242.77	24.5192	19.8305	518.9	30.7164	15.0486	5.0097	1.2211	high
TCGA-25-2401	0.246575	1	10.863	13.5152	34.3679	19.056	146.504	163.703	2.1422	231.327	40.8672	45.9772	1.6855	1.1057	high
TCGA-29-1696	2.8274	1	5.5839	18.9974	5.7002	23.055	21.7885	22.2513	0.4606	8.7051	23.9467	11.6184	1.9198	0.771679	low
TCGA-10-0928	1.54247	1	11.062	50.1451	67.2628	48.7457	166.088	28.1361	10.4251	38.1703	28.9679	5.8707	1.4626	1.15816	high
TCGA-25-2397	1	1	13.1564	2.5156	104.99	42.0474	28.0364	41.4883	25.8531	12.9238	81.5883	7.2547	107.112	3.06375	high
TCGA-59-2351	9.67671	0	4.8346	39.7352	68.7036	36.1094	53.4579	27.511	5.9176	119.255	121.984	6.9353	13.4165	1.02992	high
TCGA-10-0931	2.73973	1	6.808	7.9544	1.2966	9.3153	135.932	70.5439	0.5002	15.4479	106.942	11.097	2.3239	1.12497	high

[truncated: 1 more sheets: 12 hypoxia-related mRNAs]
